# Supplementary material for: Transcriptomic Analysis During Olive Fruit Development and Expression Profiling of Fatty Acid Desaturase Genes
Source: Int J Mol Sci. 2024 Oct 17;25(20):11150. doi: 10.3390/ijms252011150 (PMC11508905; doi:10.3390/ijms252011150)
Supplement: Supplementary file 1 [file ijms-25-11150-s001.zip]

Archive with 5 entries (5 files):
- Supplementary data/FigureS1.png
- Supplementary data/ijms-3263884-supplementary.pdf
- Supplementary data/TableS1.xlsx
- Supplementary data/TableS2.xlsx
- Supplementary data/TableS3.xlsx
