# Supplementary material for: Transcriptomic Analysis During Olive Fruit Development and Expression Profiling of Fatty Acid Desaturase Genes
Source: Int J Mol Sci. 2024 Oct 17;25(20):11150. doi: 10.3390/ijms252011150 (PMC11508905; doi:10.3390/ijms252011150)
Supplement: Supplementary file 1 [file ijms-25-11150-s001.zip › Supplementary data/TableS1.xlsx]

## Sheet: SupplementaryData1_SeqData
Time	Biological Replicate/Tree	SampleID	Reads (millions)	Q20 (%)	Q30 (%)	Aligned (%)
T0	1	a20	139732876	97.42	92.925	0.742
T1	1	a21	133255204	97.5	93.08	0.761
T2	1	a22	142702838	97.585	93.3	0.754
T3	1	a23	107217316	98.19	94.54	0.774
T4	1	a24	102754930	97.735	93.465	0.773
T5	1	a25	103866800	98.025	94.11	0.771
T6	1	a26	105751566	98.11	94.31	0.787
T7	1	a27	103481498	98.01	94.225	0.743
T0	2	a30	149797708	97.43	92.925	0.752
T1	2	a31	133539002	97.405	92.85	0.748
T2	2	a32	123103084	97.17	92.4	0.76
T3	2	a33	100546990	98.045	94.15	0.773
T4	2	a34	105071222	98.005	94.14	0.773
T5	2	a35	103021042	97.955	94	0.774
T6	2	a36	103718546	97.93	93.965	0.765
T7	2	a37	103407766	98.03	94.17	0.763
T0	3	a40	133128708	97.67	93.415	0.752
T1	3	a41	149019302	97.51	93.125	0.752
T2	3	a42	126799384	97.66	93.415	0.764
T3	3	a43	102889592	97.89	93.9	0.775
T4	3	a44	107943768	97.885	93.91	0.769
T5	3	a45	110983232	98.14	94.38	0.765
T6	3	a46	96817386	98.26	94.71	0.762
T7	3	a47	102715418	98.035	94.165	0.748
