# Supplementary material for: Transcriptomic Analysis During Olive Fruit Development and Expression Profiling of Fatty Acid Desaturase Genes
Source: Int J Mol Sci. 2024 Oct 17;25(20):11150. doi: 10.3390/ijms252011150 (PMC11508905; doi:10.3390/ijms252011150)
Supplement: Supplementary file 1 [file ijms-25-11150-s001.zip › Supplementary data/TableS2.xlsx]

## Sheet: Supplementary1_Sma3sResults
Cluster DPGP	Figure	GeneID	GENENAME (Sma3s)	DESCRIPTION	GO ID for biological process
35	A	Oleur061Scf0026g03021	UGT75L6	Crocetin glucosyltransferase, chloroplastic	GO:0080148;GO:0009835;GO:0009737;GO:0016114;GO:0009787;GO:0009845;GO:0009718
35	A	Oleur061Scf0251g03006	auaG	Aurachin C monooxygenase/isomerase
35	A	Oleur061Scf0633g02030	MYB48	Transcription factor MYB48	GO:0010597;GO:0006355
35	A	Oleur061Scf0684g03010	SCRM2	Transcription factor SCREAM2	GO:0080090;GO:0031326;GO:0006355
35	A	Oleur061Scf0724g02027	sbph5	Squamosa promoter binding protein-homologue 5
35	A	Oleur061Scf0782g03001	fzy	Flavin-containing monooxygenase	GO:0009723;GO:2000280;GO:0009851
35	A	Oleur061Scf1634g11014	AT9	Alcohol acyltransferase 9	GO:0009725;GO:0009723;GO:0009836;GO:0042617;GO:0006066
35	A	Oleur061Scf2275g07019	ACS3	1-aminocyclopropane-1-carboxylate synthase	GO:0044249;GO:0009693;GO:0006520;GO:1901576;GO:0009835
35	A	Oleur061Scf3377g01049	VIT1	Vacuolar iron transporter 1	GO:0006879;GO:0030026;GO:0006826;GO:0006880
35	A	Oleur061Scf3725g03040	MYB14	MYB-related transcription factor	GO:0010597;GO:0006355
35	A	Oleur061Scf4211g00012	GA5	Ent-kaurene synthase, Gibberellin-44 dioxygenase	GO:0009908;GO:0009826;GO:0009686;GO:0009416;GO:0009805;GO:0002238
35	A	Oleur061Scf4315g00008		Peptidyl-prolyl cis-trans isomerase cyp8	GO:0006355
35	A	Oleur061Scf6342g00021	ERF	AP2/ERF-domain containing protein	GO:0009873;GO:0006952
35	A	Oleur061Scf6916g00030	BRU6	Indole-3-acetic acid-amido synthetase GH3.6	GO:1900424;GO:1901183;GO:0009555;GO:0140964;GO:0010120;GO:0009734;GO:0009733;GO:0009826;GO:0009851;GO:0009416
35	A	Oleur061Scf7761g00042	MCTP10	Multiple C2 domain and transmembrane region protein 10	GO:0070681;GO:0032543
34	B	Oleur061Scf0030g04045	MYB46	Transcription factor MYB46	GO:1901348;GO:0006355;GO:0045893;GO:2000652;GO:0009834;GO:0050832;GO:0010597
20	B	Oleur061Scf0057g03019	OLEA9_A070542	Beta-1,3-N-Acetylglucosaminyltransferase family
34	B	Oleur061Scf0066g07018	MYB2	Transcription factor MYB46	GO:0006355;GO:0009834;GO:0010089;GO:0010119;GO:0010214;GO:0010597;GO:0045893;GO:0050832;GO:1901348;GO:2000652
20	B	Oleur061Scf0134g05021	LOC104609077	Beta-glucuronosyltransferase GlcAT14A-like isoform X2	GO:0032787
34	B	Oleur061Scf0145g01006	DVL4	Small polypeptide DEVIL 4	GO:0008285;GO:0048367
20	B	Oleur061Scf0201g01001	OLEA9_A048647	X8 domain-containing protein	GO:0008152
20	B	Oleur061Scf0244g05028		Argonaute 2	GO:0007219;GO:0016485;GO:0031047;GO:0051607
34	B	Oleur061Scf0251g02002	11437069	Rare lipoprotein A-like double-psi beta-barrel protein
34	B	Oleur061Scf0278g03005	LOC105164909	Xyloglucan endotransglucosylase/hydrolase protein 3-like	GO:0010411;GO:0009832;GO:0071555;GO:0009835;GO:0042546;GO:0048573;GO:0044042;GO:0030243
34	B	Oleur061Scf0289g05013	LOC105158371	Uncharacterized protein LOC105158371	GO:0000398;GO:0015986
20	B	Oleur061Scf0309g05011	sbt1	Subtilisin-like protease SBT1.7	GO:0009610;GO:0006508
34	B	Oleur061Scf0335g01048	101265618	glucan endo-1,3-beta-D-glucosidase	GO:0005975;GO:0006952
20	B	Oleur061Scf0383g07005	MTN3	Bidirectional sugar transporter SWEET	GO:0008643
34	B	Oleur061Scf0410g02001	LOC104589496	Mini zinc finger protein 2-like	GO:0006355;GO:0006270
34	B	Oleur061Scf0453g00003	sus1	Sucrose synthase	GO:0005985
34	B	Oleur061Scf0549g01020	FRA	Hexosyltransferase	GO:0010417;GO:0045489;GO:0071555
34	B	Oleur061Scf0553g03008
34	B	Oleur061Scf0553g04011
34	B	Oleur061Scf0558g02002	SCP	Carboxypeptidase	GO:0006508;GO:0090377;GO:0090378
34	B	Oleur061Scf0588g05022	pod5	Peroxidase	GO:0042744;GO:0006979;GO:0090378;GO:0016540
34	B	Oleur061Scf0590g01045	mybl2	Myb-like protein B	GO:0010597;GO:0006355
34	B	Oleur061Scf0623g05022	sEPb1	Peroxidase	GO:0006979;GO:0042744
34	B	Oleur061Scf0636g02006
34	B	Oleur061Scf0641g01012
34	B	Oleur061Scf0689g01035	SCP1	Carboxypeptidase	GO:0006508;GO:0007034
34	B	Oleur061Scf0718g10024	NEK2	Serine/threonine-protein kinase Nek2	GO:0016310;GO:0009555
34	B	Oleur061Scf0793g08012	BRU6	Indole-3-acetic acid-amido synthetase GH3.1	GO:0009734;GO:0140964;GO:0010120;GO:0009555;GO:1901183;GO:1900424;GO:0009416;GO:0009851;GO:0009733;GO:0009826
34	B	Oleur061Scf0856g00014	Ces8	Cellulose synthase	GO:0009833;GO:0009846;GO:0030244;GO:0071555;GO:0071669
34	B	Oleur061Scf0856g00020	celA1	Cellulose synthase	GO:0006011;GO:0006970;GO:0009414;GO:0009833;GO:0009834;GO:0030150;GO:0030244;GO:0042742;GO:0050832;GO:0071555;GO:0071669;GO:0090378;GO:0090379
20	B	Oleur061Scf0890g06012	tigarb	Phosphoglycerate mutase family protein	GO:0006807;GO:0010343;GO:0010182
20	B	Oleur061Scf0970g03001		Argonaute 2	GO:0007219;GO:0016485;GO:0031047;GO:0051607
34	B	Oleur061Scf0976g04005	LOC101494578	Uncharacterized protein LOC101494578	GO:0032259
34	B	Oleur061Scf0992g02037	25493665	Polysaccharide biosynthesis protein	GO:0009834;GO:0032259;GO:0045492
34	B	Oleur061Scf1118g07020	CesA	Cellulose synthase	GO:0030244;GO:0071555;GO:0010400;GO:0009833;GO:0009834
34	B	Oleur061Scf1209g05008	ZOG3	Glycosyltransferase	GO:0070897;GO:0071704;GO:0016114;GO:1901576;GO:0044238;GO:0044249;GO:0009718
34	B	Oleur061Scf1212g02006	sus	Sucrose synthase	GO:0005985
34	B	Oleur061Scf1303g05006	102598920	Protein COBRA	GO:0010215;GO:0052324;GO:0009834
34	B	Oleur061Scf1432g04019	SBT1	SBT1 protein	GO:0006508;GO:0009610
34	B	Oleur061Scf1449g01021	PXY	non-specific serine/threonine protein kinase	GO:0051301;GO:0010223;GO:0009755;GO:0099402;GO:0050832;GO:0051707;GO:0006952;GO:0016310;GO:0010089;GO:0010067
20	B	Oleur061Scf1598g06030	NIP1	RING-type domain-containing protein
34	B	Oleur061Scf1620g01007
34	B	Oleur061Scf1620g01008
34	B	Oleur061Scf1620g01009
34	B	Oleur061Scf1620g01010
20	B	Oleur061Scf1645g01014	ROF1	peptidylprolyl isomerase	GO:0061077;GO:0006970;GO:0009408;GO:0009611;GO:0009845
34	B	Oleur061Scf1680g00022	25486250	Myosin II heavy chain family protein	GO:0010051;GO:0007010;GO:0009832
34	B	Oleur061Scf1680g04005	OLEA9_A045619	Cysteine ase inhibitor 1-like	GO:0016310
34	B	Oleur061Scf1680g05004	OLEA9_A036885	Cysteine ase inhibitor 1-like	GO:0016310
34	B	Oleur061Scf1767g01012	PME1	Pectinesterase	GO:0045490;GO:0042545
34	B	Oleur061Scf1782g00045	LOC103714116	Beta-glucuronosyltransferase GlcAT14A-like isoform X1	GO:0032787
34	B	Oleur061Scf1923g00002	cel13	Endoglucanase	GO:0071555;GO:0000272;GO:0030245
20	B	Oleur061Scf2227g01020	LOC107463345	EG45-like domain containing protein
34	B	Oleur061Scf2307g00001	CYP78A10	Cytochrome P450 78A5	GO:0051762;GO:0033075;GO:0044550;GO:0046622;GO:0048437;GO:1901576;GO:0035265;GO:0040009;GO:0008284
34	B	Oleur061Scf2378g01049	4CLL1	4-coumarate--CoA ligase-like 1	GO:0080110;GO:0009555;GO:0009698;GO:0046949
34	B	Oleur061Scf2776g03005
34	B	Oleur061Scf2795g02007	102598868	Xylem serine proteinase 1	GO:0009610;GO:0005992;GO:0006508
20	B	Oleur061Scf2838g08021	F511_01727	S-protein homolog	GO:0060320
34	B	Oleur061Scf2890g01015	LOC103697726	Alpha-1,3-arabinosyltransferase XAT3-like isoform X1
34	B	Oleur061Scf2954g00010	11413730	RING-CH-type domain-containing protein	GO:0009555
20	B	Oleur061Scf3000g09016
34	B	Oleur061Scf3082g20023	KAO	Ent-kaurenoic acid oxidase	GO:0006486;GO:0009686;GO:0010268;GO:0016114;GO:0016125;GO:0016132;GO:0033075;GO:0051762;GO:1901576
20	B	Oleur061Scf3365g00013	F8L10	UBC core domain-containing protein	GO:0006817;GO:0016036;GO:0016226;GO:0055062;GO:2000185
34	B	Oleur061Scf3372g00007
34	B	Oleur061Scf3511g00015	LOC113718822	Zinc finger CCCH domain-containing protein 15-like isoform X1	GO:0051171;GO:0060255;GO:1901347;GO:0080090;GO:0051511
34	B	Oleur061Scf3558g00001	BRU6	Indole-3-acetic acid-amido synthetase GH3.1	GO:0009416;GO:0009555;GO:0009733;GO:0009734;GO:0009826;GO:0009851;GO:0010120;GO:0140964;GO:1900424;GO:1901183
34	B	Oleur061Scf3572g00014	LOC107776995	Microtubule-associated protein 70-5-like isoform X3	GO:0010051;GO:0009832;GO:0007010
34	B	Oleur061Scf3572g01029
34	B	Oleur061Scf3669g01016	106795957	BHLH transcription factor	GO:0048766;GO:0006357
20	B	Oleur061Scf3751g00018	OLEA9_A035245	Defensin-like protein	GO:0031640;GO:0050832
34	B	Oleur061Scf3785g03005	F3Y22_tig00111273pilonHSYRG00329	Protein disulfide-isomerase 5-2-like	GO:0016310;GO:0006508
20	B	Oleur061Scf3785g10010	LOC111309978	Proteinase inhibitor-like	GO:0009611
34	B	Oleur061Scf3825g01003
20	B	Oleur061Scf3825g02018	MYB	MYB protein	GO:0006355;GO:0010597;GO:0030154;GO:0009423;GO:0007623
34	B	Oleur061Scf3825g04040	p69f	C5a peptidase	GO:0009610;GO:0045087;GO:0006508
20	B	Oleur061Scf3863g00019	XTH1	Xyloglucan endotransglucosylase/hydrolase	GO:0030243;GO:0044042;GO:0042546;GO:0048573;GO:0010411;GO:0009832;GO:0071555;GO:0009835
34	B	Oleur061Scf3913g01040
34	B	Oleur061Scf3996g00017	UGT23	Beta-glucuronosyltransferase GlcAT14A-like	GO:0032787
20	B	Oleur061Scf4072g00021
20	B	Oleur061Scf4664g07007	POX	Peroxidase	GO:0042744;GO:0006979
34	B	Oleur061Scf5345g00023		F-box associated domain
34	B	Oleur061Scf5766g00007	MAP20	Microtubule-associated protein	GO:0060236;GO:0090307
34	B	Oleur061Scf5780g01011
20	B	Oleur061Scf5904g01006	XTH2	Xyloglucan endotransglucosylase/hydrolase	GO:0042546;GO:0048573;GO:0071555;GO:0009832;GO:0010411;GO:0009835;GO:0030243;GO:0044042
20	B	Oleur061Scf5904g02010	LOC113714720	Xyloglucan endotransglucosylase/hydrolase	GO:0044042;GO:0030243;GO:0071555;GO:0010411;GO:0009832;GO:0009835;GO:0042546;GO:0048573
20	B	Oleur061Scf6018g00025	OLEA9_A047729	X8 domain-containing protein	GO:0008152
34	B	Oleur061Scf6024g09028	ENODL3	Phytocyanin domain, cupredoxin	GO:1990961;GO:0019432
34	B	Oleur061Scf6238g01009
34	B	Oleur061Scf6254g08023	LSAT_V11C500260420	X8 domain-containing protein	GO:0008152
20	B	Oleur061Scf6394g01014	PME46	Probable pectinesterase/pectinesterase inhibitor 46	GO:1902066;GO:0042545;GO:0045490
34	B	Oleur061Scf6515g00002		DUF868 domain-containing protein	GO:0006096;GO:0006369;GO:0006378;GO:0042773;GO:0080111
34	B	Oleur061Scf6531g00006	CP4	Vignain	GO:0006508;GO:0051603
34	B	Oleur061Scf6622g06022	fla11	FAS1 domain-containing protein	GO:0090378;GO:0009735;GO:0009737;GO:0009651;GO:0009739;GO:0009834;GO:0090376
34	B	Oleur061Scf6922g00018	25487441	DUF1635 family protein	GO:0032259
34	B	Oleur061Scf7035g00013
34	B	Oleur061Scf7149g01041	XTH1	Putative xyloglucan endotransglucosylase/hydrolase protein 1	GO:0010411;GO:0009832;GO:0071555;GO:0009835;GO:0042546;GO:0048573;GO:0044042;GO:0030243
20	B	Oleur061Scf7159g00001	ROF1	peptidylprolyl isomerase	GO:0061077;GO:0006970;GO:0009408;GO:0009845;GO:0009611
34	B	Oleur061Scf7205g00001	11420850	GDSL esterase/lipase At1g54790-like	GO:0007018;GO:0008152
34	B	Oleur061Scf7232g02025	BRU6	Indole-3-acetic acid-amido synthetase GH3.1	GO:1901183;GO:0009555;GO:0006952;GO:1900424;GO:0009734;GO:0010120;GO:0140964;GO:0009826;GO:0009733;GO:0009416;GO:0009851
34	B	Oleur061Scf7236g00001	LOC105158128	Glucuronoxylan 4-O-methyltransferase 1	GO:0009834;GO:0032259;GO:0045492
34	B	Oleur061Scf7520g00015	SP1L5	Protein SPIRAL1-like 5	GO:0043622
34	B	Oleur061Scf7678g00008	OLEA9_A036937
20	B	Oleur061Scf7782g05002	comt	caffeate O-methyltransferase	GO:0009813;GO:0009809;GO:0071704;GO:0009699;GO:0032259;GO:0019438
34	B	Oleur061Scf7805g00001	BHLH83	Transcription factor bhlh83	GO:0006357;GO:0048766
34	B	Oleur061Scf7840g01034	LOC105039158	Xyloglucan endotransglucosylase/hydrolase	GO:0044042;GO:0030243;GO:0009835;GO:0071555;GO:0010411;GO:0009832;GO:0048573;GO:0042546
20	B	Oleur061Scf7840g01041	XTH2	Xyloglucan endotransglucosylase/hydrolase	GO:0010411;GO:0071555;GO:0009835;GO:0042546;GO:0048573;GO:0044042;GO:0005975;GO:0030243
34	B	Oleur061Scf7978g15009	100846546	Dirigent protein	GO:0009699
20	B	Oleur061Scf8376g09023	CYP79A68	Tryptophan N-monooxygenase CYP79A68	GO:0033075;GO:0044550
34	B	Oleur061Scf8423g00012	At5g60370	Exonuclease V, chloroplastic	GO:0010027;GO:0036297
34	B	Oleur061Scf8553g00002	OLEA9_A017031	Invertase inhibitor
34	B	Oleur061Scf8582g04004	LOC105166132	Zinc-finger homeodomain protein 5	GO:0006355;GO:0048574
34	B	Oleur061Scf8612g03022	BNM2A	BURP domain-containing protein BNM2A	GO:0048316
34	B	Oleur061Scf8672g00008	MYB	Protein ODORANT1	GO:0009423;GO:0030154;GO:0007623;GO:0010597;GO:0006355
34	B	Oleur061Scf8795g04013	SCRM2	ACT domain-containing protein	GO:0006355;GO:0031326;GO:0080090
34	B	Oleur061Scf8928g01024
34	B	Oleur061Scf8949g02033	11411174	Glycosyltransferase family 61 protein
34	B	Oleur061Scf9058g01014	CesA	Cellulose synthase	GO:0030244;GO:0010400;GO:0071555;GO:0009833;GO:0009834
34	B	Oleur061Scf9149g01012	CYP78A10	Flavonoid 3'-monooxygenase	GO:0051762;GO:0033075;GO:0044550;GO:0046622;GO:0048437;GO:0040009;GO:1901576;GO:0035265;GO:0008284
34	B	Oleur061Scf9160g02011	lac110	Benzenediol:oxygen oxidoreductase	GO:0046274
27	C	Oleur061Scf0001g01005	NHL1	NDR1/HIN1-like protein 1	GO:0098542;GO:0051607
31	C	Oleur061Scf0013g03035	ENOD	Early nodulin-93-like	GO:0009877
32	C	Oleur061Scf0014g03010	WRKY5	WRKY domain-containing protein
32	C	Oleur061Scf0026g01006	IRX9	Beta-1,4-xylosyltransferase IRX9	GO:0090379;GO:0009834;GO:0090376;GO:0010413;GO:0010417;GO:0001682;GO:0045492;GO:0071555
32	C	Oleur061Scf0047g01012	WRKY5	WRKY domain class transcription factor
3	C	Oleur061Scf0050g02012	25501517	Lipid transfer protein	GO:0007143;GO:0006869;GO:0009627;GO:0010274;GO:0007140
27	C	Oleur061Scf0052g02014	cel1	Cellulose synthase	GO:0030244;GO:0071555;GO:0009833;GO:0009834;GO:0071669
27	C	Oleur061Scf0057g11005	nst3	NAC trascription factor 3	GO:0045893;GO:0006355;GO:0010047;GO:0009834
27	C	Oleur061Scf0064g04011	LOC113698696	Laccase	GO:0046274
26	C	Oleur061Scf0069g01031	LOC104604661	DUF4005 domain-containing protein
32	C	Oleur061Scf0072g07003	IQD14	Protein IQ-DOMAIN 14
31	C	Oleur061Scf0073g08006	APF2	Aspartyl protease family protein 2	GO:0006508
27	C	Oleur061Scf0076g10016	BRAA08T35349Z	Peptidase A1 domain-containing protein	GO:0043067;GO:0045493;GO:0009627;GO:0006508
26	C	Oleur061Scf0089g03012	PME68	Probable pectinesterase 68	GO:0042545;GO:0045490
27	C	Oleur061Scf0102g02003	TBL3	Protein trichome birefringence-like 3	GO:0030244;GO:0009827;GO:0045489;GO:1990937;GO:0045492
31	C	Oleur061Scf0137g08003	dxs2	1-deoxy-D-xylulose-5-phosphate synthase	GO:0052865;GO:0009228;GO:0016114
27	C	Oleur061Scf0158g03012	GXM1	Glucuronoxylan 4-O-methyltransferase 1	GO:0045491;GO:0032259;GO:0009834;GO:0045492;GO:0032968
3	C	Oleur061Scf0168g02028	NHL13	NDR1/HIN1-like protein 13
3	C	Oleur061Scf0169g06004	PELP	Pistil-specific extensin-like protein
32	C	Oleur061Scf0170g05010	p69b	C5a peptidase	GO:0006508;GO:0045087;GO:0009610
3	C	Oleur061Scf0179g05005	PG3	Polygalacturonase 3	GO:0009234;GO:0046854;GO:0005975
27	C	Oleur061Scf0190g03007	PYL6	Abscisic acid receptor PYL6	GO:0009738
27	C	Oleur061Scf0193g04006	lac90	Laccase	GO:0046274
31	C	Oleur061Scf0194g07006	EXL7	Protein EXORDIUM-like 7
27	C	Oleur061Scf0222g01007	25493846	Transmembrane protein, putative
27	C	Oleur061Scf0226g04024	LRR1	Leucine-rich repeat protein 1	GO:0016310;GO:0050832
4	C	Oleur061Scf0231g06004	HOX3	Homeobox-leucine zipper protein HOX3	GO:0009651
27	C	Oleur061Scf0274g00006	lac110	Laccase	GO:0046274
26	C	Oleur061Scf0288g03018	kas4	beta-ketoacyl-[acyl-carrier-protein] synthase I	GO:0009631;GO:0006633;GO:0009793
32	C	Oleur061Scf0289g03016	PLD1	Phospholipase D alpha 1	GO:0009395;GO:0046470;GO:0034638;GO:0016042
26	C	Oleur061Scf0298g01004	ZPR3	Protein LITTLE ZIPPER 4	GO:0006508;GO:0006888;GO:0009943;GO:0010073;GO:0010075;GO:0010305;GO:0010358;GO:0043433;GO:0051301
3	C	Oleur061Scf0299g04017	BIS2	BHLH domain-containing protein
3	C	Oleur061Scf0301g02001	HIPP37	Heavy metal-associated isoprenylated plant protein 37
32	C	Oleur061Scf0308g08014	LOC107887019	Uncharacterized protein LOC107887019	GO:0000398;GO:0006952;GO:0016310;GO:0022904;GO:0051707
26	C	Oleur061Scf0308g10021	cel4	Endoglucanase	GO:0071555;GO:0000272;GO:0030245
26	C	Oleur061Scf0308g12007	100789735	Protein LITTLE ZIPPER 4	GO:0043433;GO:0051301;GO:0010073;GO:0006508;GO:0010305;GO:0009943;GO:0010075;GO:0010358;GO:0006888
3	C	Oleur061Scf0309g05002	ISY1	(S)-8-oxocitronellyl enol synthase ISY1	GO:0010051;GO:0006720;GO:0006629;GO:0008202;GO:0043693;GO:0048193
32	C	Oleur061Scf0338g01024
3	C	Oleur061Scf0340g01006	GP1	Polygalacturonase-1 non-catalytic subunit beta	GO:0042547;GO:0009835;GO:0071555;GO:0009827;GO:0008152
27	C	Oleur061Scf0341g00001	KLCR2	MalT-like TPR region domain-containing protein	GO:0009860;GO:0031347
26	C	Oleur061Scf0357g20037	25501458	Neprosin domain-containing protein
26	C	Oleur061Scf0357g20038	F3Y22_tig00013808pilonHSYRG00041	Pyruvate phosphate dikinase, PEP/pyruvate binding domain isoform 1	GO:0016310
4	C	Oleur061Scf0360g09042
3	C	Oleur061Scf0383g03016	25492002	Serine/Threonine kinase family protein	GO:0050896;GO:0016310;GO:0015996
4	C	Oleur061Scf0400g01005	25485728	Putative angiotensin-converting enzyme 2	GO:0006259;GO:0032259;GO:0032502;GO:0006281;GO:0050896;GO:0009089;GO:0098661
27	C	Oleur061Scf0408g00009	KLCR2	Protein KINESIN LIGHT CHAIN-RELATED 2	GO:0031347;GO:0009860
4	C	Oleur061Scf0409g06022
26	C	Oleur061Scf0420g04002
3	C	Oleur061Scf0421g01010	ICE4	Inducer of CBF expression 4	GO:0080090;GO:0006355;GO:0031326
26	C	Oleur061Scf0426g02015	KAO1	Ent-kaurenoic acid oxidase 1	GO:0033075;GO:0044550;GO:0010268;GO:0051762;GO:0016114;GO:0016132;GO:0016125;GO:0009686;GO:1901576
4	C	Oleur061Scf0430g01009	LOC105179226	Protein EXORDIUM-like 3	GO:0016226
31	C	Oleur061Scf0434g00012	SOM	Putative zinc finger C-x8-C-x5-C-x3-H type family protein	GO:0010187
26	C	Oleur061Scf0434g02036	LOC107788012	Uncharacterized protein PB18E9.04c-like isoform X1	GO:0008152;GO:0005975
32	C	Oleur061Scf0436g00005	bglC	Beta-glucosidase-like	GO:0005975;GO:0009821;GO:0033302;GO:0033329;GO:0051259
27	C	Oleur061Scf0479g01002	NST1	NAC domain-containing protein	GO:0006355;GO:0009834;GO:0010047;GO:0045893
32	C	Oleur061Scf0483g02009	C3H9	Putative zinc finger CCCH domain-containing protein 9	GO:0080090;GO:0060255;GO:0051171
32	C	Oleur061Scf0493g00005	CYP78A10	Cytochrome P450 78A5	GO:0008284;GO:0033075;GO:0035265;GO:0040009;GO:0044550;GO:0046622;GO:0048437;GO:0051762;GO:1901576
27	C	Oleur061Scf0499g05022	TBL36	Protein trichome birefringence-like 36	GO:0005986;GO:1990937;GO:0019287
27	C	Oleur061Scf0499g05031	At3g10080	Germin-like protein subfamily 3 member 2	GO:0006784
32	C	Oleur061Scf0504g01052	PER43	Peroxidase 43	GO:0042744;GO:0006979;GO:0090378;GO:0016540
4	C	Oleur061Scf0526g00018	celA1	Cellulose synthase	GO:0006011;GO:0006970;GO:0009414;GO:0009833;GO:0009834;GO:0030244;GO:0042742;GO:0050832;GO:0071555;GO:0071669;GO:0090379
27	C	Oleur061Scf0532g11001	ARPC2B	Actin-related protein 2/3 complex subunit 2B	GO:0007015;GO:0030041;GO:0034314
27	C	Oleur061Scf0541g06009	MYB	MYB protein	GO:2000652;GO:0009834;GO:1901430;GO:0006355;GO:0045893;GO:0010597
27	C	Oleur061Scf0555g00012	LeSUT1	Sucrose transporter	GO:0005985;GO:0009846;GO:0009624
31	C	Oleur061Scf0558g03032	IRX7	Probable glucuronoxylan glucuronosyltransferase IRX7	GO:0010417;GO:0009834;GO:0071555;GO:0006486
31	C	Oleur061Scf0559g02012	TIC32	Short-chain dehydrogenase TIC 32, chloroplastic	GO:0006807;GO:0044238;GO:0043170;GO:0006720
3	C	Oleur061Scf0563g03012
26	C	Oleur061Scf0564g00002	LOC107913112	Uncharacterized protein LOC107913112 isoform X1	GO:0006457;GO:0006265;GO:0006886;GO:0051762;GO:0016310;GO:0006401
32	C	Oleur061Scf0580g01016	PXC1	Leucine-rich repeat receptor-like protein kinase PXC1	GO:0009834;GO:0016310;GO:0098542;GO:0051707;GO:0050832
26	C	Oleur061Scf0602g01018	LOC105169205	Non-specific lipid-transfer protein-like protein At2g13820	GO:0006869;GO:0010089;GO:0060236
31	C	Oleur061Scf0604g04022	ABP20	Auxin-binding protein ABP20	GO:0009734
27	C	Oleur061Scf0609g07027	PE1	Pectinesterase	GO:0042545;GO:0045490;GO:0050829
32	C	Oleur061Scf0618g00001	SMR9	Cyclin-dependent protein kinase inhibitor SMR13	GO:0032875
3	C	Oleur061Scf0678g06022	TYRAAT2	Arogenate dehydrogenase 2, chloroplastic	GO:0006571;GO:0006720
26	C	Oleur061Scf0701g02021	LOC110760369	Glucuronoxylan 4-O-methyltransferase 1	GO:0045492;GO:0032259;GO:0009834
26	C	Oleur061Scf0737g07006	DUF579	DUF579 protein	GO:0045492;GO:0009834
26	C	Oleur061Scf0751g01017	PME68	Pectinesterase	GO:0042545;GO:0045490
27	C	Oleur061Scf0752g00020	f14	Glycosyltransferases	GO:0090379;GO:0001682;GO:0071555;GO:0009834;GO:0090376;GO:0010413;GO:0010417
27	C	Oleur061Scf0765g01005	MYB83	Transcription factor MYB83	GO:0048364;GO:0010089;GO:0010119;GO:2000652;GO:0009834;GO:0010597;GO:0006355;GO:0050832;GO:0010214;GO:0045893;GO:1901348
4	C	Oleur061Scf0767g15001	SMR9	Cyclin-dependent protein kinase inhibitor SMR13	GO:0032875
3	C	Oleur061Scf0799g07025	OLEA9_A115263	Lysine-rich arabinogalactan protein 18-like
31	C	Oleur061Scf0804g02027	OLE9	Glucan endo-1,3-beta-D-glucosidase	GO:0006397;GO:0005975;GO:0006952;GO:0006076;GO:0030968
26	C	Oleur061Scf0808g00004	ZHD2	Zinc finger-homeodomain protein 2	GO:0006355
3	C	Oleur061Scf0821g03036	ADH1	Alcohol dehydrogenase 1	GO:0006720;GO:0008152;GO:0008299;GO:0009820;GO:0046294;GO:0071704
26	C	Oleur061Scf0822g01015	LOC105158562	Transcription factor bHLH18-like
26	C	Oleur061Scf0829g04008	xth25	Xyloglucan endotransglucosylase/hydrolase	GO:0042546;GO:0009835;GO:0071555;GO:0010411;GO:0016998;GO:0044042
26	C	Oleur061Scf0829g04013		Pectate lyase	GO:0045490
4	C	Oleur061Scf0849g02013	25490836	C2H2-like zinc finger protein
27	C	Oleur061Scf0889g04002	25489870	Aspartic proteinase nepenthesin	GO:0006508
26	C	Oleur061Scf0892g00017	SCL30A	RRM domain-containing protein	GO:0006397;GO:0000398;GO:0008380
27	C	Oleur061Scf0895g00020	25501517	Bifunctional inhibitor/plant lipid transfer protein/seed storage helical domain-containing protein	GO:0007140;GO:0010274;GO:0009627;GO:0006869;GO:0007143
27	C	Oleur061Scf0903g00011	ARA12	Subtilisin-like protease	GO:0016042;GO:0009610;GO:0006508
26	C	Oleur061Scf0903g00015	101264556	DUF4378 domain-containing protein
3	C	Oleur061Scf0905g00004	GER1	Germin-like protein	GO:0010497;GO:2000280
32	C	Oleur061Scf0910g08013	bZIP	BZIP domain-containing protein	GO:0045893
26	C	Oleur061Scf0912g02001	11405610	GDSL esterase/lipase At1g54790-like	GO:0007018;GO:0008152
26	C	Oleur061Scf0914g02031	Dof2	Dof zinc finger protein	GO:0009733;GO:0009751;GO:0042545;GO:0045787
4	C	Oleur061Scf0923g00013	11442502	rhamnogalacturonan endolyase	GO:0005975;GO:0071555;GO:1901575
3	C	Oleur061Scf0942g02025	PXY	non-specific serine/threonine protein kinase	GO:0010067;GO:0010089;GO:0016310;GO:0006952;GO:0051707;GO:0050832;GO:0099402;GO:0009755;GO:0010223;GO:0051301
3	C	Oleur061Scf0953g02001	DTX40	Multidrug and toxic compound extrusion protein	GO:1990961
3	C	Oleur061Scf0982g01006	GES	Putative geraniol synthase	GO:0016102;GO:0033383;GO:0120251;GO:0045339
26	C	Oleur061Scf0992g01009
27	C	Oleur061Scf0995g02019	FLA12	FAS1 domain-containing protein	GO:0009834
27	C	Oleur061Scf0995g04034	HS088_TW08G00373	Cytochrome b561 domain-containing protein	GO:0045017
32	C	Oleur061Scf1001g00023	LOC104603353	Zinc finger protein 1-like	GO:0009788
27	C	Oleur061Scf1055g00003	LAC4	Laccase	GO:0046274
26	C	Oleur061Scf1057g24017	LOC105167685	Uncharacterized protein LOC105167685 isoform X1
3	C	Oleur061Scf1057g24018	ERD3	Methyltransferase	GO:0032259
3	C	Oleur061Scf1060g00005	grip28	Putative pectin methylesterase inhibitor	GO:0071555
27	C	Oleur061Scf1071g02035	LAC2	Benzenediol:oxygen oxidoreductase	GO:0046274
4	C	Oleur061Scf1100g06010	Dctpp1	dCTP pyrophosphatase 1	GO:0009143;GO:0006253;GO:0042262
27	C	Oleur061Scf1132g03009	RAC7	Rac-like GTP-binding protein 7	GO:0007163;GO:0008360;GO:0030865;GO:0009834;GO:0007015;GO:0032956;GO:0007264;GO:0007165;GO:0090379
27	C	Oleur061Scf1184g00002	ESK1	Trichome birefringence-like N-terminal domain-containing protein	GO:0045492;GO:0050826;GO:0045893
26	C	Oleur061Scf1189g00010	TET6	Tetraspanin-6	GO:0035265;GO:0009734
27	C	Oleur061Scf1215g00005	OLEA9_A110067	DUF1218 domain-containing, partial
3	C	Oleur061Scf1219g04007	CO16	Constans 16	GO:0006355
27	C	Oleur061Scf1221g01042	LOC105174750	Uncharacterized protein LOC105174750
26	C	Oleur061Scf1223g02012	MIZ1	Protein MIZU-KUSSEI 1	GO:0010274
26	C	Oleur061Scf1223g03001	ZHD1	ZF-HD dimerization-type domain-containing protein	GO:0006355
26	C	Oleur061Scf1236g01010	SOK2	Protein SOSEKI 2	GO:0006021;GO:2000067;GO:1905392;GO:0051301;GO:0090708;GO:0007049;GO:0051302;GO:0051258
4	C	Oleur061Scf1242g08001	LOC111305897	Cyclin	GO:0007049;GO:0051301
32	C	Oleur061Scf1255g06016	ppc1	phosphoenolpyruvate carboxylase	GO:0016036;GO:0048366;GO:0015977;GO:0051262;GO:0006099;GO:0090378
3	C	Oleur061Scf1264g02008	cycD3	Cyclin D3-1	GO:0051301;GO:0007049;GO:0044772
4	C	Oleur061Scf1272g01036
27	C	Oleur061Scf1310g00010	LAC2	Benzenediol:oxygen oxidoreductase	GO:0046274
3	C	Oleur061Scf1323g02044	GW2	RING-type E3 ubiquitin ligase	GO:0016567;GO:0080113;GO:0046620
26	C	Oleur061Scf1335g02005	IAA9	Auxin-responsive protein	GO:0009635;GO:0010583;GO:0010114;GO:0009734;GO:0006355;GO:0010218
4	C	Oleur061Scf1371g00024	LOC105164144	Probable transcriptional regulator SLK3 isoform X1	GO:0000122;GO:0048481;GO:0071217;GO:0006979;GO:0009624;GO:0009908;GO:0009089;GO:0046898;GO:0010272;GO:0009620;GO:0006974;GO:0009909;GO:0009617;GO:0001666;GO:0019877;GO:0009793;GO:0048467;GO:0030154;GO:1901001;GO:0047484;GO:0045944;GO:0009733;GO:0010044
31	C	Oleur061Scf1395g05001	BCS1	AAA+ ATPase domain, ATPase, AAA-type, core, AAA-type ATPase domain-containing protein	GO:0006950
27	C	Oleur061Scf1395g07001	PR1	Cuticle-degrading protease	GO:0006508;GO:0016114;GO:0009607
3	C	Oleur061Scf1395g08002	BAC2	Mitochondrial arginine transporter BAC2	GO:1990544;GO:0055085;GO:0140021
27	C	Oleur061Scf1398g00001	11419969	Phytocyanin domain-containing protein
4	C	Oleur061Scf1462g00006	100817215	BHLH domain-containing protein	GO:0006355;GO:0007623;GO:0009641;GO:0032502;GO:0046907
4	C	Oleur061Scf1466g01010	AGD2	NADP-dependent oxidoreductase domain-containing protein	GO:0034220;GO:0009734
3	C	Oleur061Scf1478g02016	sks17	L-ascorbate oxidase homolog
26	C	Oleur061Scf1494g01028	CCNB1	B-like cyclin	GO:0044772;GO:0006564;GO:0007049;GO:0051301;GO:0001680
32	C	Oleur061Scf1506g03012	cel4	Endoglucanase	GO:0071555;GO:0000272;GO:0030245
32	C	Oleur061Scf1506g06003	bZIP	BZip	GO:0045893
26	C	Oleur061Scf1518g02006	SCP	Carboxypeptidase	GO:0000911;GO:0006508
4	C	Oleur061Scf1574g00005	11435426	Armadillo repeat-containing domain-containing protein
31	C	Oleur061Scf1582g04018	ERF12	Ethylene-responsive transcription factor 12	GO:0006952;GO:0009873
26	C	Oleur061Scf1616g00007	LAX5	Auxin transporter-like protein 5	GO:0048829;GO:0010588;GO:0006865;GO:0009734;GO:0009624;GO:0003333
27	C	Oleur061Scf1634g12004	LOC105167040	Protein ESKIMO 1 isoform X2	GO:0050826;GO:0045492;GO:0045893
3	C	Oleur061Scf1645g03021	LOC107483713	Cellulose synthase A catalytic subunit 4 [UDP-forming]	GO:0071555;GO:0030244;GO:0009834;GO:0071669;GO:0009833
27	C	Oleur061Scf1660g00024	tlp28	Thaumatin-like protein	GO:0080111;GO:0006952;GO:0006364;GO:0030433;GO:0006284
26	C	Oleur061Scf1668g00032	25501517	Bifunctional inhibitor/plant lipid transfer protein/seed storage helical domain-containing protein	GO:0006869;GO:0007140;GO:0007143;GO:0009627;GO:0010274
31	C	Oleur061Scf1672g00024
26	C	Oleur061Scf1686g02027	LOC107770511	Claspin-like	GO:0016102
26	C	Oleur061Scf1711g00013	EXPA15	Expansin	GO:0010119;GO:0010114;GO:0009664;GO:0006949;GO:0009653
32	C	Oleur061Scf1733g08048	AT3	Acyltransferase 3	GO:0006629
4	C	Oleur061Scf1764g01001	SLS4	Secologanin synthase 4	GO:1901576;GO:0051762
3	C	Oleur061Scf1766g00005	ARF4	Auxin response factor	GO:0009734;GO:0006355
4	C	Oleur061Scf1770g03001	LOC116199114	Heavy metal-associated isoprenylated plant protein 37
32	C	Oleur061Scf1775g11021	Glu2	glucan endo-1,3-beta-D-glucosidase	GO:0005975;GO:0006952
27	C	Oleur061Scf1786g00004	DUF579	Polysaccharide biosynthesis domain-containing protein	GO:0009834;GO:0045492
3	C	Oleur061Scf1791g06024	BAT1	Sodium/pyruvate cotransporter BASS2, chloroplastic	GO:0006849
4	C	Oleur061Scf1827g02026	M7J2	Transcriptional corepressor SEUSS	GO:0009908;GO:0009624;GO:0006979;GO:0009620;GO:0006974;GO:0009089;GO:0010272;GO:0046898;GO:0000122;GO:0048481;GO:0071217;GO:0009733;GO:1901001;GO:0047484;GO:0045944;GO:0048467;GO:0030154;GO:0010044;GO:0009909;GO:0009617;GO:0009793;GO:0001666;GO:0019877
26	C	Oleur061Scf1837g02005	QRT3	Polygalacturonase QRT3	GO:0009556;GO:0008152;GO:0010584;GO:0071555
32	C	Oleur061Scf1884g00004	PPO2	Chloroplast polyphenol oxidase II	GO:0046148
26	C	Oleur061Scf2013g00012	LOC113715687	Cytochrome P450 85A-like	GO:0016125;GO:0016132;GO:0016114;GO:1901576;GO:0001578;GO:0033075;GO:0051762;GO:0010268;GO:0009647
27	C	Oleur061Scf2013g01031	MRH6	ADENINE NUCLEOTIDE ALPHA HYDROLASES-LIKE SUPERFAMILY PROTEIN	GO:0030490;GO:0045944;GO:0048765
27	C	Oleur061Scf2019g00011	At5g48740	Probable LRR receptor-like serine/threonine-protein kinase At5g48740	GO:0051707;GO:0098542;GO:0016310;GO:0006952
3	C	Oleur061Scf2019g05031	C3H9	C3H1-type domain-containing protein	GO:1901347;GO:0080090;GO:0060255;GO:0051171;GO:0051511;GO:0006644
26	C	Oleur061Scf2050g02015	pvaA	Polyvinylalcohol dehydrogenase	GO:0045727
31	C	Oleur061Scf2060g00002	f5h	Ferulate 5-hydroxylase	GO:0010224;GO:0051762;GO:0016114;GO:1901576
3	C	Oleur061Scf2100g01022	cycD1	Cyclin D1	GO:0051301;GO:0007049;GO:0044772
32	C	Oleur061Scf2104g00004	BBE12	Berberine bridge enzyme-like protein 12	GO:0042179;GO:0009820
3	C	Oleur061Scf2143g02009	tydc6	Tyrosine decarboxylase	GO:0006520;GO:0009820;GO:1901566;GO:0019752
27	C	Oleur061Scf2154g00001	AED3	Aspartyl protease AED3	GO:0043067;GO:0009627;GO:0006508;GO:0045493
31	C	Oleur061Scf2166g04022	LOC105177617	Uncharacterized protein LOC105177617	GO:1901700
3	C	Oleur061Scf2177g00006	gfh2	Geraniol 10-hydroxylase	GO:0016099;GO:1901576;GO:0009805;GO:0051762;GO:0008299
3	C	Oleur061Scf2183g02008	dxr	1-deoxy-D-xylulose-5-phosphate reductoisomerase	GO:0051484;GO:0008299;GO:0019288
26	C	Oleur061Scf2210g02026	ZHD5	ZF-HD dimerization-type domain-containing protein	GO:0006355;GO:0048574
27	C	Oleur061Scf2213g00007	sbph3	Squamosa promoter binding protein-homologue 3	GO:0006574
27	C	Oleur061Scf2217g01003	ESK1	Xylan O-acetyltransferase 1	GO:0045492;GO:0050826;GO:0009409;GO:0045893
3	C	Oleur061Scf2236g01005	MRH6	Adenine nucleotide alpha hydrolases-like superfamily protein	GO:0045944;GO:0048765
3	C	Oleur061Scf2241g08003	SD25	G-type lectin S-receptor-like serine/threonine-protein kinase SD2-5	GO:0046777;GO:0016310;GO:0051707
3	C	Oleur061Scf2246g00015	LOC107815359	non-specific serine/threonine protein kinase	GO:0016310
3	C	Oleur061Scf2275g04008	GRF6	Growth-regulating factor	GO:0006351;GO:0006355;GO:0099402;GO:0032502
27	C	Oleur061Scf2343g03023	LOC116189420	Laccase	GO:0046274
26	C	Oleur061Scf2361g02017	Gl	Homeobox-leucine zipper protein	GO:0010582;GO:0010434;GO:0009965;GO:0045893;GO:0048510
26	C	Oleur061Scf2373g00006	SOK2	SOSEKI DIX-like domain-containing protein	GO:2000067;GO:0006021;GO:0051258;GO:0090708;GO:0051302;GO:1905392
4	C	Oleur061Scf2414g02003	TOE1	AP2/ERF domain-containing protein	GO:0006952;GO:0009873;GO:0010228;GO:0045824
27	C	Oleur061Scf2427g04009	MYB127	MYB transcription factor MYB127	GO:0009723;GO:0009739;GO:0006355;GO:0010597
3	C	Oleur061Scf2445g02033	CYPADH	CYP enzymes assisting alcohol dehydrogenase	GO:0071704;GO:0046294;GO:0009820;GO:0008299;GO:0008152;GO:0006720
27	C	Oleur061Scf2488g00010	PPO	Putative polyphenol oxidase	GO:0046148
27	C	Oleur061Scf2499g02016	LOC104242691	Trichome birefringence-like 34
26	C	Oleur061Scf2515g05003	Exp2	Expansin	GO:0010114;GO:0010119;GO:0009664;GO:0006949;GO:0009653
4	C	Oleur061Scf2543g00002	LOC104238739	94 genomic scaffold, scaffold_4725
31	C	Oleur061Scf2557g00009	ENOD	Early nodulin-93-like	GO:0009877
3	C	Oleur061Scf2562g00009	SOT8	Sulfotransferase	GO:0051923
26	C	Oleur061Scf2573g02013	LAX2	Auxin influx carrier protein LAX2	GO:0006865;GO:0010588;GO:0048829;GO:0003333;GO:0009624;GO:0009734
26	C	Oleur061Scf2586g06013	OFP5	Transcription repressor	GO:0045892;GO:0009553;GO:0043622
26	C	Oleur061Scf2592g09006	ZHD1	Zinc finger-homeodomain protein 1	GO:0006355
27	C	Oleur061Scf2628g01019	AEH2	Auxin efflux carrier component	GO:0009555;GO:0060918;GO:0055085;GO:0080162;GO:0010315;GO:0009926;GO:0009734
4	C	Oleur061Scf2630g00033	LOC107889347	Uncharacterized protein LOC107889347	GO:0045490;GO:0042545;GO:0016310
26	C	Oleur061Scf2649g00020	DIPM2	Protein kinase domain-containing protein	GO:0016310;GO:0050832
27	C	Oleur061Scf2683g01004	SXS	Cytochrome P450 CYP72A219-like	GO:0009753;GO:0051762;GO:0009820
3	C	Oleur061Scf2689g01039	PXY	Putative leucine-rich repeat protein kinase family protein	GO:0006952;GO:0016310;GO:0010067;GO:0010089;GO:0050832;GO:0051707;GO:0051301;GO:0010223;GO:0099402;GO:0009755
32	C	Oleur061Scf2699g00029	f14	Glycosyltransferases	GO:0090379;GO:0009834;GO:0090376;GO:0010413;GO:0010417;GO:0001682;GO:0071555
27	C	Oleur061Scf2736g00011	COBL4	COBRA-like protein	GO:0052324;GO:0009834;GO:0010215
26	C	Oleur061Scf2790g04005	LOC104601249	Nascent polypeptide-associated complex subunit alpha, muscle-specific form-like isoform X1	GO:0019441;GO:0051211;GO:0043622
26	C	Oleur061Scf2807g00018	25494173	Membrane lipoprotein
3	C	Oleur061Scf2812g00001	CCP21	Cyclin	GO:0007049;GO:0051301
4	C	Oleur061Scf2851g01014	LOC111015812	Uncharacterized protein LOC111015812	GO:0008299
4	C	Oleur061Scf2855g01023	GLK1	HTH myb-type domain-containing protein	GO:0010597;GO:0045893
27	C	Oleur061Scf2866g02048	tps1	(-)-germacrene D synthase	GO:0120251;GO:0051762;GO:1901937;GO:0033383;GO:0045339;GO:0016102;GO:0009753
3	C	Oleur061Scf2874g04003	ARF	Auxin response factor	GO:0030244;GO:0009734;GO:0006355;GO:0009725
3	C	Oleur061Scf2901g00033	11423568	Putative T-complex 11 protein	GO:0007165
4	C	Oleur061Scf2902g02001	cat2	Catalase	GO:0033484;GO:0045454;GO:0009414;GO:0009737;GO:0007623;GO:0050665;GO:0006995;GO:1902074;GO:0009617;GO:0009970;GO:0017014;GO:0009416;GO:0006979;GO:0046686;GO:0015918;GO:0016036;GO:0042542;GO:0000302;GO:0009628;GO:0009845;GO:0009725;GO:0042744
27	C	Oleur061Scf2909g03030	tps1	(-)-germacrene D synthase	GO:0045339;GO:0009753;GO:0016114;GO:0016102;GO:1901937;GO:0120251;GO:0051762
27	C	Oleur061Scf2915g00017	fla11	Putative cell surface adhesion protein	GO:0090376;GO:0009834;GO:0009737;GO:0009651;GO:0009735;GO:0090378;GO:0009739
27	C	Oleur061Scf2921g03005	COBL4	COBRA-like protein 4	GO:0010215;GO:0052324;GO:0009834
32	C	Oleur061Scf2929g00018	CYP7	Cytochrome P450	GO:0051762;GO:0033075;GO:0044550;GO:1901576;GO:0016114;GO:0009699
27	C	Oleur061Scf2933g01001	ERF035	Ethylene-responsive transcription factor	GO:0009873;GO:0006952
27	C	Oleur061Scf2945g00016	HVA22A	HVA22-like protein	GO:0009409;GO:0009414;GO:0009737;GO:0042538
27	C	Oleur061Scf2983g01005	GAUT12	Probable galacturonosyltransferase 12	GO:0045489;GO:0071555;GO:0045492;GO:0010413;GO:0010417
3	C	Oleur061Scf2996g02043
27	C	Oleur061Scf3000g05018	11433990	Protein kinase domain-containing protein	GO:0016310;GO:0006952;GO:0051707;GO:0098542
27	C	Oleur061Scf3000g05028	11433990	Protein kinase domain-containing protein	GO:0051707;GO:0098542;GO:0016310;GO:0006952
31	C	Oleur061Scf3004g00020	LOC113708036	Ankyrin repeat-containing protein BDA1-like isoform X1
27	C	Oleur061Scf3009g00013	LOC107939876	Dirigent protein	GO:0009699
26	C	Oleur061Scf3026g03041	PR	Perakine reductase	GO:0009820;GO:0034220
26	C	Oleur061Scf3035g00013	ZRan1	Ran-binding zinc finger protein
26	C	Oleur061Scf3048g04005	tlp28	Thaumatin-like protein	GO:0006952;GO:0006284;GO:0080111;GO:0030433;GO:0006364
26	C	Oleur061Scf3048g04011
27	C	Oleur061Scf3053g00028	LOC113688075	Protein IQ-DOMAIN 1-like isoform X2	GO:0009867
31	C	Oleur061Scf3064g02001	COPT1	Copper transport protein
27	C	Oleur061Scf3103g00022	mybJ	Myb-like protein J	GO:0009723;GO:0009739;GO:0006355;GO:0010597
27	C	Oleur061Scf3118g00003	CYP704B1	Cytochrome P450 704B1	GO:0010584;GO:0033075;GO:0080110;GO:0016114;GO:1901576;GO:0009058
3	C	Oleur061Scf3133g10014	At5g22580	Stress-response A/B barrel domain-containing protein At5g22580
27	C	Oleur061Scf3133g16002	lac3	Laccase	GO:0046274;GO:0006188
3	C	Oleur061Scf3161g06020	GES	Geraniol synthase	GO:0010597;GO:0016102;GO:0033383;GO:0043693;GO:0045339;GO:0120251;GO:0120252
26	C	Oleur061Scf3162g00010	SOK2	SOSEKI DIX-like domain-containing protein	GO:0006021;GO:0051258;GO:0051302;GO:0090708;GO:1905392;GO:2000067
27	C	Oleur061Scf3172g00022	OLEA9_A082961	Uncharacterized protein LOC111369933
27	C	Oleur061Scf3184g03018	FLA11	Fasciclin-like AGP 11	GO:0090378;GO:0009735;GO:0009739;GO:0009737;GO:0009834;GO:0090376;GO:0009651
26	C	Oleur061Scf3186g05038	GRF2	Growth-regulating factor	GO:0032502;GO:0099402;GO:0006351;GO:0006355
3	C	Oleur061Scf3218g05049	ODO1	MYB-like transcription factor ODO1	GO:0007623;GO:0030154;GO:0009423;GO:0010468;GO:0010597;GO:0006355
32	C	Oleur061Scf3225g01014		F-box protein	GO:0006749;GO:0006807;GO:0042221;GO:0043170;GO:0044238;GO:0050896;GO:0051301
27	C	Oleur061Scf3225g02021	LOC105161582	Rop guanine nucleotide exchange factor 7
26	C	Oleur061Scf3236g02004	UFGT	Glycosyltransferase	GO:0016114;GO:0071704;GO:0044238;GO:1901576;GO:0009718;GO:0044249
4	C	Oleur061Scf3247g00003	LOC113702862	Short-chain dehydrogenase TIC 32, chloroplastic-like isoform X2	GO:0006720
27	C	Oleur061Scf3251g00008	25493480	Polysaccharide biosynthesis protein	GO:0009834;GO:0045492
26	C	Oleur061Scf3262g00010	PIN5	Auxin efflux carrier component 5	GO:0009734;GO:0009926;GO:0009555;GO:0055085;GO:0080162;GO:0010315;GO:0060918
27	C	Oleur061Scf3285g00003	11436424	Adenine nucleotide alpha hydrolase superfamily protein	GO:0048765;GO:0030490;GO:0045944;GO:0006720
26	C	Oleur061Scf3285g01005	BA13	Cytochrome P450 85A	GO:0009647;GO:0010268;GO:0051762;GO:0033075;GO:1901576;GO:0001578;GO:0016114;GO:0016132;GO:0016125
3	C	Oleur061Scf3285g03010	CYC1	NAD-dependent epimerase/dehydratase domain-containing protein	GO:0009611;GO:0006629;GO:0006721;GO:0010051;GO:0043693;GO:0008202;GO:0016099
4	C	Oleur061Scf3290g00004	OMT4	O-methyltransferase OMT4	GO:1901576;GO:0009813;GO:0019438;GO:0032259
27	C	Oleur061Scf3306g00015	ROPGAP3	Rho gtpase-activating protein 3	GO:0007165;GO:0009664
27	C	Oleur061Scf3317g04028	HIPP09	Heavy metal transport/detoxification superfamily protein	GO:0006355;GO:0009850
27	C	Oleur061Scf3391g01002	IRX6	COBRA-like protein	GO:0009834;GO:0010215;GO:0052324
27	C	Oleur061Scf3398g00015	ABIL2	Protein ABIL2	GO:0048364;GO:0030968;GO:0006508;GO:0010090
3	C	Oleur061Scf3420g07012	Myb2	Protein ODORANT1-like	GO:0030154;GO:0009094;GO:0010597;GO:0045892;GO:2000652;GO:1901141;GO:1901002;GO:0045893;GO:0006355
27	C	Oleur061Scf3439g02011	ARPC2B	Arp2/3 complex 34 kDa subunit	GO:0030041;GO:0034314
32	C	Oleur061Scf3460g00024	PanNPF43	Protein NRT1/ PTR FAMILY 7.3-like	GO:0006857;GO:0055085
27	C	Oleur061Scf3463g06012	11419969	Blue copper-like protein
27	C	Oleur061Scf3488g00015	IQD1	Protein IQ-DOMAIN 1	GO:0009867
27	C	Oleur061Scf3509g03034	LOC108979179	Rop guanine nucleotide exchange factor 7-like isoform X1
32	C	Oleur061Scf3521g01014	AP51	Aspartic proteinase	GO:0006508
26	C	Oleur061Scf3524g02013	2d	Growth-regulating factor	GO:0006351;GO:0006355;GO:0032502;GO:0099402
26	C	Oleur061Scf3535g02019	2d	Growth-regulating factor	GO:0006351;GO:0006355;GO:0032502;GO:0099402
26	C	Oleur061Scf3539g00012	GRF2	Growth-regulating factor	GO:0099402;GO:0032502;GO:0006355;GO:0006351
26	C	Oleur061Scf3552g00006	lax3	Putative AUX1-like permease	GO:0009734;GO:0003333;GO:0009624;GO:0048829;GO:0010588;GO:0006865
27	C	Oleur061Scf3571g01001	CKX	cytokinin dehydrogenase	GO:0009690;GO:0009820
26	C	Oleur061Scf3595g04001		Pectate lyase	GO:0045490
26	C	Oleur061Scf3614g00005
3	C	Oleur061Scf3628g00007	MRH6	Adenine nucleotide alpha hydrolases-like superfamily protein	GO:0045944;GO:0048765
3	C	Oleur061Scf3663g05008	LOC107409911	Mechanosensitive ion channel protein 9-like	GO:0034220;GO:0055085;GO:0097468;GO:0050982;GO:0006820;GO:0010150
3	C	Oleur061Scf3671g00006	SABP2	Salicylic acid-binding protein 2	GO:0045087;GO:1901847;GO:0009611;GO:0031408;GO:0009627;GO:0048856;GO:0009696;GO:0009694;GO:0050832;GO:0016139;GO:0035834;GO:0009862;GO:0010105;GO:0009451;GO:0009873
3	C	Oleur061Scf3671g00008	gfh2	Geraniol 10-hydroxylase	GO:0051762;GO:0008299;GO:1901576;GO:0016099;GO:0009805
27	C	Oleur061Scf3725g01017	LOC105177551	Vegetative cell wall protein gp1-like	GO:0051225;GO:0045489;GO:0016310
26	C	Oleur061Scf3741g00023	HPPR4	Glyoxylate/hydroxypyruvate reductase HPR3-like
27	C	Oleur061Scf3793g00022	25482092	LysM-domain receptor-like kinase	GO:0016310
4	C	Oleur061Scf3878g01020	TYDC	Tyrosine decarboxylase	GO:0006520;GO:0019752;GO:1901566;GO:0009820
32	C	Oleur061Scf3900g00004	LOC110755229	Cyclin-dependent protein kinase inhibitor SMR13	GO:0007049;GO:0032875
26	C	Oleur061Scf3938g00001	2d	Growth-regulating factor	GO:0006351;GO:0006355;GO:0032502;GO:0099402
4	C	Oleur061Scf3941g00004	EXL3	Protein EXORDIUM-like 3	GO:0016226
32	C	Oleur061Scf3970g03049	LOC110412539	Cyclin-dependent protein kinase inhibitor SMR13	GO:0007049;GO:0032875
26	C	Oleur061Scf3994g00028	PGL3	Polygalacturonase 1 beta-like protein 3	GO:0008152
27	C	Oleur061Scf4017g00006	bHLH	BHLH domain-containing protein
26	C	Oleur061Scf4024g00020	7DLH	7-deoxyloganic acid hydroxylase CYP72A728v2	GO:0051762;GO:1901576
4	C	Oleur061Scf4065g00011	clpC	Clp R domain-containing protein	GO:0006508;GO:0034605
31	C	Oleur061Scf4091g01001	TIC32	Short-chain dehydrogenase TIC 32, chloroplastic-like	GO:0006807;GO:0044238;GO:0043170;GO:0006720
3	C	Oleur061Scf4127g03025	IDS2	Geranyl diphosphate synthase	GO:0007127;GO:0008299
26	C	Oleur061Scf4278g00002	BAG1	Ubiquitin-like domain-containing protein	GO:0006612;GO:0009651;GO:0010119;GO:0010228;GO:0043268;GO:0050821
26	C	Oleur061Scf4362g00013	LOC104242938	Protein BIG GRAIN 1-like B	GO:0009734
27	C	Oleur061Scf4403g02034	LYK5	Protein LYK5	GO:0016310
26	C	Oleur061Scf4420g00005	GLU	glutamate synthase (ferredoxin)	GO:0006541;GO:0006537;GO:0019676
4	C	Oleur061Scf4458g00002	CKX6	cytokinin dehydrogenase	GO:0009820;GO:0009690
26	C	Oleur061Scf4563g00001	LOC105157447	Uncharacterized protein LOC105157447
3	C	Oleur061Scf4619g00018	dxr	1-deoxy-D-xylulose-5-phosphate reductoisomerase	GO:0051484;GO:0008299;GO:0019288
26	C	Oleur061Scf4641g02007	STAS_06735	Translation initiation factor 2 subunit beta	GO:0006508;GO:0016310
27	C	Oleur061Scf4643g00024	LOC111433591	Non-classical arabinogalactan protein 30-like isoform X2
27	C	Oleur061Scf4664g06009	sEPb2	Peroxidase	GO:0042744;GO:0006979
27	C	Oleur061Scf4673g00008	hak1	Potassium transporter	GO:0048825;GO:0006813
27	C	Oleur061Scf4684g01019	100305850	TPX2 C-terminal domain-containing protein	GO:0060236;GO:0090307
4	C	Oleur061Scf4702g01007	ispG	(E)-4-hydroxy-3-methylbut-2-enyl-diphosphate synthase	GO:0019288;GO:0009862;GO:0006226;GO:0046081;GO:0009617;GO:0016114
26	C	Oleur061Scf4702g04016	SCPL48	Serine carboxypeptidase-like 48	GO:0090377;GO:0090378;GO:0006508
26	C	Oleur061Scf4754g02012	TMKL1	Protein kinase domain-containing protein	GO:0016310;GO:0098542
4	C	Oleur061Scf4873g00012	YUC2	Flavin-containing monooxygenase	GO:0009723;GO:0009819;GO:0009851
3	C	Oleur061Scf4945g00004	ANT	Aintegumenta	GO:0009873;GO:0006952
26	C	Oleur061Scf4982g00005	NHX1	Sodium/hydrogen exchanger	GO:0006813;GO:0006885;GO:0007062;GO:0034486;GO:0051453;GO:0071805;GO:0098719;GO:1901002
3	C	Oleur061Scf5072g00005	dxr	1-deoxy-D-xylulose-5-phosphate reductoisomerase	GO:0008299;GO:0019288;GO:0051484
27	C	Oleur061Scf5076g00041	dxs	1-deoxy-D-xylulose-5-phosphate synthase	GO:0009228;GO:0016114;GO:0052865
26	C	Oleur061Scf5097g01010	ZHD1	Zinc finger homeodomain protein 1	GO:0006355
27	C	Oleur061Scf5108g00001	OIU74_009350	PROTEIN CASPARIAN STRIP INTEGRITY FACTOR 1-RELATED
3	C	Oleur061Scf5241g00016	11428920	PPC domain-containing protein	GO:0009938;GO:0010228
27	C	Oleur061Scf5340g00007	CesA1	Cellulose synthase	GO:0071669;GO:0009833;GO:0006011;GO:0090379;GO:0030244;GO:0009834;GO:0071555;GO:0006970;GO:0009414;GO:0042742
3	C	Oleur061Scf5449g00015	LOC105162242	Arogenate dehydrogenase 2, chloroplastic-like	GO:0006720;GO:0006571
3	C	Oleur061Scf5466g00014	F8L10	UBC core domain-containing protein	GO:0006817;GO:0016036;GO:0016226;GO:0055062;GO:2000185
4	C	Oleur061Scf5474g06002	102591591	Inactive receptor kinase	GO:0016310;GO:0050832
3	C	Oleur061Scf5520g02029	AT1	Spermidine hydroxycinnamoyl transferase	GO:0009698;GO:0009411;GO:0009555;GO:0009725;GO:0010584;GO:0009753;GO:0009836;GO:0009820;GO:0080088;GO:0009751
3	C	Oleur061Scf5535g00005	EG3	glucan endo-1,3-beta-D-glucosidase	GO:0005975;GO:0006952
32	C	Oleur061Scf5675g02032	LOC113726361	Uncharacterized protein LOC113726361 isoform X1	GO:0016310;GO:0051762;GO:0006265;GO:0006457
4	C	Oleur061Scf5718g01027	cAPX	L-ascorbate peroxidase	GO:0000302;GO:0042542;GO:0009723;GO:0042744;GO:0034599;GO:0090378
26	C	Oleur061Scf5740g00002	XTH32	Probable xyloglucan endotransglucosylase/hydrolase protein 32	GO:0044042;GO:0016998;GO:0071555;GO:0010411;GO:0009835;GO:0042546
3	C	Oleur061Scf5797g05001	ANT	AINTEGUMENTA	GO:0006952;GO:0009873
32	C	Oleur061Scf5991g00019	BHLH87	Transcription factor bHLH87
27	C	Oleur061Scf5999g00005	LAC2	Laccase	GO:0046274
26	C	Oleur061Scf6024g07007	25500490	Myb transcription factor	GO:0010214;GO:0010597;GO:0010119;GO:0048364;GO:0010087;GO:0006355;GO:0010089;GO:0009834
3	C	Oleur061Scf6025g00004	102596195	Lipid binding protein	GO:0009627
26	C	Oleur061Scf6126g00001	PXC3	Leucine-rich repeat receptor-like tyrosine-protein kinase PXC3	GO:0051707;GO:0009755;GO:0098542;GO:0006952;GO:0016310
3	C	Oleur061Scf6222g01021	HvAAP10	Putative general amino acid permease	GO:0015804;GO:0006865;GO:0015800;GO:0009734;GO:0046938;GO:0003333;GO:0010038
4	C	Oleur061Scf6266g05003	LOC105160287	Growth-regulating factor	GO:0099402;GO:0032502;GO:0006355;GO:0006351
3	C	Oleur061Scf6381g02016	BnaA02g13790D	BnaA02g13790D protein	GO:0050832;GO:0016310
3	C	Oleur061Scf6426g00021	IAA3	Auxin-responsive protein	GO:0006355;GO:0009734
27	C	Oleur061Scf6461g01030	102591514	Flavonol synthase/flavanone 3-hydroxylase	GO:0002238;GO:0009805;GO:2000032;GO:1901601
32	C	Oleur061Scf6622g01026	LOC115730949	Carbonic anhydrase	GO:0006730;GO:0031507
27	C	Oleur061Scf6622g04007	LOC105170714	Uncharacterized protein LOC105170714
26	C	Oleur061Scf6624g02002	PPO	Tyrosinase copper-binding domain-containing protein	GO:0046148
4	C	Oleur061Scf6637g07021	GLK1	Transcription activator GLK1	GO:0010597;GO:0045893
26	C	Oleur061Scf6655g00019	AGP1	FAS1 domain-containing protein	GO:0009739;GO:0090376;GO:0009834;GO:0009735;GO:0009737;GO:0009651
26	C	Oleur061Scf6707g00014	LOC105161421	Uncharacterized protein LOC105161421	GO:0016102;GO:0009451
26	C	Oleur061Scf6802g00020	ARF	Auxin response factor	GO:0009734;GO:0009725;GO:0006355;GO:0030244
3	C	Oleur061Scf6871g00002	LOC105170294	Homeobox-leucine zipper REVOLUTA	GO:0030154
26	C	Oleur061Scf6892g01015	NAT6	Nucleobase-ascorbate transporter 6	GO:0071702
4	C	Oleur061Scf6924g00010	ST7	Salt tolerant protein	GO:0010187
27	C	Oleur061Scf6944g05012	DUF579	Polysaccharide biosynthesis domain-containing protein	GO:0009834;GO:0045492
27	C	Oleur061Scf7040g00017	LOC105174990	E3 ubiquitin-protein ligase At4g11680
26	C	Oleur061Scf7085g03026
32	C	Oleur061Scf7115g00010	SBT5.6	Subtilisin-like protease SBT5.6	GO:0005992;GO:0006508;GO:0009610
3	C	Oleur061Scf7205g01031	5GT	Glycosyltransferase	GO:0009718;GO:0009737;GO:0009787;GO:0009835;GO:0009845;GO:0080148
32	C	Oleur061Scf7228g00005	NAC104	NAC domain-containing protein 104	GO:0006355;GO:0010089;GO:0048367;GO:0043067;GO:0048731
26	C	Oleur061Scf7271g01009	SCPL45	Serine carboxypeptidase-like 45	GO:0000911;GO:0006508;GO:0043622
26	C	Oleur061Scf7312g00011	ZRan1	RanBP2-type domain-containing protein
26	C	Oleur061Scf7322g00001	11428058	GRP family	GO:0030048
26	C	Oleur061Scf7334g00004	BAG1	Ubiquitin-like domain-containing protein	GO:0006612;GO:0009651;GO:0010119;GO:0010228;GO:0043268;GO:0050821
27	C	Oleur061Scf7374g06016	CesA4	Cellulose synthase	GO:0009834;GO:0071555;GO:0030244;GO:0071669;GO:0009833
31	C	Oleur061Scf7380g00015	LOC111289692	Ankyrin repeat-containing BDA1-like	GO:0006952;GO:0051707
26	C	Oleur061Scf7407g01017	EPI10_009800	Putative serine/threonine-protein kinase	GO:0016310;GO:0032259;GO:0016567;GO:0031146
27	C	Oleur061Scf7461g05029	POT12	Putative potassium transporter 12	GO:0048825;GO:0006813
26	C	Oleur061Scf7489g00007	HIPP33	HMA domain-containing protein	GO:0006465
32	C	Oleur061Scf7498g00002	2d	Growth-regulating factor	GO:0006351;GO:0006355;GO:0032502;GO:0099402
3	C	Oleur061Scf7504g00033	NHL1	Late embryogenesis abundant protein, LEA_2 subgroup	GO:0051607;GO:0098542
32	C	Oleur061Scf7535g00029	PDC	pyruvate decarboxylase	GO:0034059;GO:0071456;GO:0000949
27	C	Oleur061Scf7611g00008	WND1A	NAC family protein	GO:0009834;GO:0045893;GO:0006355;GO:0010047
26	C	Oleur061Scf7663g00002
26	C	Oleur061Scf7663g00008	tlp28	Thaumatin-like protein	GO:0006284;GO:0006364;GO:0006952;GO:0030433;GO:0080111
27	C	Oleur061Scf7673g01029	LOC116189608	Uncharacterized protein LOC116189608	GO:0006355
26	C	Oleur061Scf7695g00021	LOC105166999	WEB family protein At2g38370-like	GO:0009903;GO:0009904;GO:0006629
4	C	Oleur061Scf7715g00005	Ces4	Cellulose synthase	GO:0009833;GO:0009834;GO:0030244;GO:0071555;GO:0071669
32	C	Oleur061Scf7791g00027	LOC108996228	Glycosyltransferase	GO:0009718;GO:0044249;GO:0071704;GO:0016114;GO:0044238;GO:1901576
4	C	Oleur061Scf7811g00007	ATK4	Putative kinesin 4	GO:0001578;GO:0090378;GO:0007017;GO:0007018
27	C	Oleur061Scf7922g01019	celA	Cellulose synthase	GO:0071555;GO:0006970;GO:0009834;GO:0042742;GO:0009414;GO:0006011;GO:0009833;GO:0090379;GO:0071669;GO:0030244
3	C	Oleur061Scf7956g00001	GmPERK1	non-specific serine/threonine protein kinase	GO:0016310
27	C	Oleur061Scf7978g03035	LOC110418198	Uncharacterized protein LOC110418198
32	C	Oleur061Scf7978g15024	DIR15	Dirigent protein 15	GO:0009699
3	C	Oleur061Scf7981g05018	CYC1	NAD-dependent epimerase/dehydratase domain-containing protein	GO:0006629;GO:0006721;GO:0008202;GO:0009611;GO:0010051;GO:0016099;GO:0043693
26	C	Oleur061Scf8013g01018	COL3	B box-type domain-containing protein
32	C	Oleur061Scf8057g02004	LOB3	LOB domain-containing protein 3	GO:0048544;GO:0016310
26	C	Oleur061Scf8118g05012	LOC111462727	Uncharacterized RNA-binding protein C17H9.04c-like isoform X2
26	C	Oleur061Scf8266g01009	GRF3	Growth-regulating factor	GO:0006351;GO:0006355;GO:0099402;GO:0032502
27	C	Oleur061Scf8274g00011	AUX22C	Auxin-induced protein 22C	GO:0009734;GO:0006355
32	C	Oleur061Scf8302g01039	HSF	Heat shock transcription factor 5	GO:0008356;GO:0006357
3	C	Oleur061Scf8316g04053	100777894	Dof zinc finger protein
3	C	Oleur061Scf8376g00010	GL52	Germin-like protein	GO:2000280;GO:0010497
3	C	Oleur061Scf8384g00001	cycD1	B-like cyclin	GO:0044772;GO:0007049;GO:0051301
3	C	Oleur061Scf8470g00022	GGR	Farnesyl diphosphate synthase	GO:0008299
32	C	Oleur061Scf8480g00007	PPO1	Polyphenol oxidase	GO:0046148
26	C	Oleur061Scf8618g00001	LOC105176411	Zinc-finger homeodomain protein 2-like	GO:0006355
3	C	Oleur061Scf8637g02042	pnae	Polyneuridine-aldehyde esterase	GO:0016139;GO:0035834;GO:0050832;GO:0009873;GO:0009451;GO:0009862;GO:0010105;GO:0031408;GO:1901847;GO:0009611;GO:0045087;GO:0009696;GO:0009694;GO:0048856;GO:0009627
26	C	Oleur061Scf8652g02011	PanNPF43	Proton-dependent oligopeptide transporter	GO:0006857;GO:0055085
27	C	Oleur061Scf8655g01016	NST3	NAC secondary wall thickening promoting factor 3	GO:0010047;GO:0006355;GO:0045893;GO:0009834
3	C	Oleur061Scf8661g02043	CO16	Zinc finger protein CONSTANS-LIKE 16	GO:0006355
31	C	Oleur061Scf8687g00002	NAC1	NAC domain-containing protein	GO:0006355;GO:0010089;GO:0043067;GO:0048367;GO:0048731
26	C	Oleur061Scf8752g01008
26	C	Oleur061Scf8766g02024	11418668	Receptor-like kinase	GO:0016310
31	C	Oleur061Scf8800g00019	LOC107789283	Cytochrome b561 and DOMON domain-containing protein At3g61750-like	GO:0045017
27	C	Oleur061Scf8812g02009	CEY00_Acc00543	Membrane-associated kinase regulator protein	GO:0016310
3	C	Oleur061Scf8846g02013	LOC115742213	non-specific serine/threonine protein kinase	GO:0050896;GO:0016310;GO:0015996
3	C	Oleur061Scf8886g00003	LOC107763233	Heavy metal-associated isoprenylated plant protein 3-like
3	C	Oleur061Scf8956g03002	ARF	Auxin response factor	GO:0009725;GO:0006355;GO:0009734
32	C	Oleur061Scf8956g10008	OLEA9_A068234	DUF4408 domain-containing protein
4	C	Oleur061Scf9002g00007	RchiOBHm_Chr1g0337821	Transmembrane protein
26	C	Oleur061Scf9058g01002	SHT	Spermidine hydroxycinnamoyl transferase	GO:0080088;GO:0009751;GO:0009836;GO:0009820;GO:0009725;GO:0010584;GO:0009753;GO:0009698;GO:0009411;GO:0009555
3	C	Oleur061Scf9084g00002	CYC2	(S)-8-oxocitronellyl enol synthase CYC2	GO:0008202;GO:0043693;GO:0048193;GO:0010051;GO:0006720;GO:0006629
4	C	Oleur061Scf9113g04001	bHLH071	Putative beta HLH protein 71	GO:0006357;GO:0006506
27	C	Oleur061Scf9140g04003	tlp28	Thaumatin-like protein	GO:0006284;GO:0006364;GO:0006952;GO:0030433;GO:0080111
4	C	Oleur061Scf9147g05023	100817215	BHLH domain-containing protein	GO:0006355;GO:0046907
3	C	Oleur061Scf9150g02025	POD5	Peroxidase	GO:0042744;GO:0006979
31	C	Oleur061Scf9150g06018	f5h	Ferulate-5-hydroxylase	GO:0016114;GO:1901576;GO:0010224;GO:0051762
4	C	Oleur061Scf9159g08018	MAP65-6	65-kDa microtubule-associated protein 6	GO:0000226;GO:0007049;GO:0051301
32	C	Oleur061Scf9159g08019	LOC111008640	Cytochrome P450 78A5-like	GO:0044550;GO:0033075;GO:0051762;GO:0008284;GO:0035265;GO:1901576;GO:0040009;GO:0048437;GO:0046622
27	C	Oleur061Scf9160g08006	HVA22C	HVA22-like protein	GO:0009414;GO:0009737;GO:0042538;GO:0009409
27	C	Oleur061Scf9161g12003	sus1	Sucrose synthase	GO:0005985
4	C	Oleur061Scf9164g10004
32	C	Oleur061Scf9168g02016	LOC113705537	Dirigent protein	GO:0009699
21	D	Oleur061Scf0013g01029	GT10	Glycosyltransferase	GO:0009718;GO:0016114
21	D	Oleur061Scf0031g07013	CHLY	chitinase	GO:0005975
9	D	Oleur061Scf0053g06005	OLEA9_A080802	Late blight resistance protein homolog R1A-6	GO:0051707;GO:0009626;GO:0006457;GO:0006952;GO:0050832
11	D	Oleur061Scf0057g11012	npp	Purple acid phosphatase
9	D	Oleur061Scf0064g06006	ASPG1	Protein ASPARTIC PROTEASE IN GUARD CELL 1	GO:0006508
21	D	Oleur061Scf0072g08024	PSRP1	Ribosome-binding factor PSRP1, chloroplastic	GO:0006417;GO:0044238;GO:0045900
11	D	Oleur061Scf0072g17004	LOC107788012	Uncharacterized protein PB18E9.04c-like isoform X1	GO:0008152;GO:0005975
11	D	Oleur061Scf0072g18036	nfyA	Nuclear transcription factor Y subunit	GO:0006357
16	D	Oleur061Scf0074g03008	25500423	ABC-type xenobiotic transporter	GO:0055085
11	D	Oleur061Scf0076g00004	CYCU22	Cyclin	GO:0007049;GO:0051301
11	D	Oleur061Scf0084g02020	LOC107765611	VQ motif-containing protein 25-like	GO:0071215;GO:0090351
21	D	Oleur061Scf0122g13020
25	D	Oleur061Scf0154g01007	MARD1	Protein MARD1
30	D	Oleur061Scf0155g01005	CaMKK1	Calcium-dependent protein kinase	GO:0035556;GO:0016310
16	D	Oleur061Scf0155g03011	RSS3	Transcription factor MYC/MYB N-terminal domain-containing protein	GO:0006355;GO:0016310
25	D	Oleur061Scf0157g01010	11442978	Protein kinase	GO:0016310;GO:0070483;GO:0098542;GO:0009755
16	D	Oleur061Scf0174g05008	sn1	Snakin-1	GO:0009740
25	D	Oleur061Scf0185g00011	ADCP1	Agenet domain-containing protein	GO:0044030;GO:0006346
16	D	Oleur061Scf0190g03001	bHLH	BHLH domain-containing protein
25	D	Oleur061Scf0190g06037	PG3	Polygalacturonase 3	GO:0009234;GO:0005975;GO:0046854
21	D	Oleur061Scf0198g03002	GT10	Glycosyltransferase	GO:0009718;GO:0016114
16	D	Oleur061Scf0207g02032	LOC105155450	UPF0481 protein At3g47200
9	D	Oleur061Scf0211g04001	AMYB	Beta-amylase	GO:0000272;GO:0005983;GO:0045010;GO:0080027
21	D	Oleur061Scf0211g04052	HSF9	Heat shock transcription factor	GO:0006357;GO:0045892;GO:0009966;GO:0006012
11	D	Oleur061Scf0240g02062	HIPP26	HMA domain-containing protein
11	D	Oleur061Scf0262g01006	PGDH	D-3-phosphoglycerate dehydrogenase	GO:0006564;GO:0006720
9	D	Oleur061Scf0274g01048
16	D	Oleur061Scf0301g03020
9	D	Oleur061Scf0309g04028	sn1	Snakin-1	GO:0009740
11	D	Oleur061Scf0319g05005	fad2	Fatty acid desaturase 2	GO:0006629;GO:0006636
11	D	Oleur061Scf0336g01009	Myb2	Protein ODORANT1-like	GO:0045892;GO:1901141;GO:0045893;GO:1901002;GO:2000652;GO:0009094;GO:0030154;GO:0010597;GO:0006355
30	D	Oleur061Scf0342g11002	HSP62	Heat shock 70 kDa protein 8	GO:0042026;GO:0009408;GO:0006950;GO:0051085
30	D	Oleur061Scf0342g11003	HSP62	Heat shock 70 kDa protein 8	GO:0006950;GO:0009408;GO:0042026;GO:0051085
11	D	Oleur061Scf0350g04011	EMS1	Protein kinase domain-containing protein	GO:0051707;GO:0009556;GO:0050832;GO:0010234;GO:0006952;GO:0099402;GO:0046777;GO:0016310
11	D	Oleur061Scf0352g00006	OLEA9_A075174	Probable LRR receptor-like serine threonine-kinase At4g36180	GO:0098542;GO:0051707;GO:0006952;GO:0016310
25	D	Oleur061Scf0362g01012		Zinc finger CCCH domain-containing 19 isoform X1	GO:0005975
16	D	Oleur061Scf0383g03001
9	D	Oleur061Scf0397g03024	VPY	Protein VAPYRIN	GO:0036377;GO:0002237;GO:0016310;GO:0010035;GO:0009738;GO:0009609;GO:0008652;GO:0009610;GO:0009877;GO:0045036
21	D	Oleur061Scf0398g01035	LOC105173237	Uncharacterized protein LOC105173237
11	D	Oleur061Scf0399g02036	NDL2	Protein NDL2	GO:0009737;GO:0009733;GO:0009751;GO:0060918;GO:0009409;GO:2000012;GO:0009753
11	D	Oleur061Scf0399g05004	TIC32	Short-chain dehydrogenase TIC 32, chloroplastic
11	D	Oleur061Scf0409g06006	DRT100	DNA-damage-repair/toleration protein DRT100	GO:0050832;GO:0016310;GO:0006952;GO:0051707
16	D	Oleur061Scf0430g03003	LOC105155174	UPF0481 protein At3g47200-like
25	D	Oleur061Scf0437g01007
25	D	Oleur061Scf0440g04013	T10H	Abieta-7,13-dien-18-ol hydroxylase	GO:0033075;GO:0016125;GO:0044550;GO:0016114;GO:1901576;GO:0051762
30	D	Oleur061Scf0451g03007		beta-carotene 3-hydroxylase	GO:0016117
16	D	Oleur061Scf0517g03014	CP12	CP12 domain-containing protein	GO:0009744;GO:0080153
30	D	Oleur061Scf0541g07002	sHsp4	SHSP domain-containing protein	GO:0009408;GO:0042542;GO:0009651;GO:0051259;GO:0006457
16	D	Oleur061Scf0549g00003
24	D	Oleur061Scf0550g00001		beta-carotene 3-hydroxylase	GO:0016117
9	D	Oleur061Scf0553g02001	FAR	Fatty acyl-CoA reductase	GO:0006629;GO:0010025;GO:0006720;GO:0010345;GO:0035336
24	D	Oleur061Scf0599g02019	PanNPF35	Protein NRT1/ PTR FAMILY 5.10-like	GO:0006857;GO:0055085;GO:0072657
21	D	Oleur061Scf0604g01001	HSP83	Histidine kinase/HSP90-like ATPase domain-containing protein	GO:0034605;GO:0050821;GO:0006457
11	D	Oleur061Scf0604g09041	C3H9	C3H-type zinc finger protein	GO:0006979;GO:0051607
9	D	Oleur061Scf0609g05005	PMEI3	Pectinesterase inhibitor 3	GO:0071555;GO:1902183
24	D	Oleur061Scf0623g10021	MCSU3	Molybdenum cofactor sulfurase	GO:0045492
11	D	Oleur061Scf0652g01014	At5g58480	Glucan endo-1,3-beta-glucosidase 9	GO:0071555;GO:0006952;GO:0005975
30	D	Oleur061Scf0678g04007	AGA3	galactinol--sucrose galactosyltransferase	GO:0005975;GO:0009409;GO:0006979
25	D	Oleur061Scf0680g04028	LOC104215978	Flavin-containing monooxygenase
9	D	Oleur061Scf0683g05014	FAO1	Long-chain-alcohol oxidase	GO:0006066
30	D	Oleur061Scf0712g00014	OLEA9_A074674	BAG family molecular chaperone regulator 6
16	D	Oleur061Scf0741g00017	11411879	DUF4228 domain-containing protein	GO:0009620
16	D	Oleur061Scf0769g01027		Protein At-4/1-like
11	D	Oleur061Scf0803g10017	BHLH61	Transcription factor bHLH61	GO:0006355;GO:0031326;GO:0080090
11	D	Oleur061Scf0821g01030	IFM89_022100	FLZ-type domain-containing protein	GO:0016310
25	D	Oleur061Scf0838g04075	METE	5-methyltetrahydropteroyltriglutamate--homocysteine S-methyltransferase	GO:0008652;GO:0009086;GO:0032259
16	D	Oleur061Scf0841g01008	EXL3	Protein EXORDIUM-like 3	GO:0016226
21	D	Oleur061Scf0892g00026	tps1	Terpene synthase	GO:0010597;GO:0051762;GO:0009753;GO:0120251;GO:0045339;GO:0016102;GO:1901937
11	D	Oleur061Scf0914g01027	sks17	L-ascorbate oxidase homolog
21	D	Oleur061Scf0942g01020	HSP22	Heat shock 22 kDa protein, mitochondrial	GO:0009408;GO:0005975
21	D	Oleur061Scf0943g06005	MBF1C	Multiprotein-bridging factor 1c	GO:0009414;GO:0009408;GO:0009737;GO:0009873;GO:0071456;GO:0045893
30	D	Oleur061Scf0953g05006	LOC105167111	17.3 kDa class I heat shock protein-like	GO:0009651;GO:0051259;GO:0006950;GO:0006457;GO:0042542;GO:0009408
11	D	Oleur061Scf0956g00009	25501285	NHL repeat-containing protein	GO:0005992
9	D	Oleur061Scf0957g04019	WSD1	O-acyltransferase WSD1	GO:0045017;GO:0019509;GO:0019432
11	D	Oleur061Scf0962g00005	LOC105158562	Transcription factor bHLH18-like
16	D	Oleur061Scf0980g00035	LSH10c	Light-dependent short hypocotyls 10c	GO:0009299;GO:0009416
11	D	Oleur061Scf1001g00059	LOC107772213	Uncharacterized protein LOC107772213
9	D	Oleur061Scf1028g01031	GAT1	Amino acid transporter transmembrane domain-containing protein	GO:0015812;GO:0006865;GO:0009734;GO:0003333
11	D	Oleur061Scf1071g03008	Dir32	Dirigent protein	GO:0010274;GO:0009699
9	D	Oleur061Scf1071g03031	TRNH	Putative tropinone reductase	GO:0006720
24	D	Oleur061Scf1073g01030	FDX3	Ferredoxin	GO:0006124
25	D	Oleur061Scf1074g08016	GAT3	GABA transporter 3	GO:0003333;GO:0015812;GO:0006865;GO:0009734
9	D	Oleur061Scf1081g02019	GA2ox3	2-oxoglutarate-dependent dioxygenase GA 2-oxidase	GO:0002238;GO:0009685;GO:0009805;GO:0045487;GO:0009686;GO:0044550;GO:1901360
21	D	Oleur061Scf1092g00005	HSP41	Putative 22.0 kDa class IV heat shock protein	GO:0006457;GO:0006950;GO:0051259;GO:0009651;GO:0009408;GO:0042542
30	D	Oleur061Scf1101g01013	Hsp1	SHSP domain-containing protein	GO:0009651;GO:0006457;GO:0006950;GO:0051259;GO:0042542;GO:0009408
16	D	Oleur061Scf1111g01026	ABCB23	Multidrug resistance protein	GO:0090374;GO:0055085
11	D	Oleur061Scf1113g00010	LOC105175203	Cell wall / vacuolar inhibitor of fructosidase 2-like
25	D	Oleur061Scf1127g06018
25	D	Oleur061Scf1127g06028	wdr75	WD repeat-containing protein 75
25	D	Oleur061Scf1138g02009	LOC110412402	F-box domain-containing protein	GO:0009451;GO:0009734
21	D	Oleur061Scf1158g00005	dim1	Thioredoxin-like protein YLS8	GO:0000398
9	D	Oleur061Scf1163g04034	HUB2	E3 ubiquitin protein ligase	GO:0010162;GO:0010228;GO:0045087;GO:0006325;GO:0009965;GO:0016567
9	D	Oleur061Scf1170g02019	PP5	Serine/threonine-protein phosphatase 5	GO:0006913;GO:1902325;GO:0010019;GO:0010017
16	D	Oleur061Scf1170g02042	RLP29	Receptor like protein 29	GO:0006952;GO:0016310;GO:0098542;GO:0051707
25	D	Oleur061Scf1172g01038	SPT2	Spatula2	GO:0010187;GO:0009435;GO:0010114;GO:0009409;GO:0010154;GO:0048440;GO:0007623
21	D	Oleur061Scf1178g09003	LOC101503417	Pectinesterase inhibitor 7	GO:0071555
11	D	Oleur061Scf1197g01005	BSPA	Nucleoside phosphorylase domain-containing protein	GO:0009116
24	D	Oleur061Scf1200g02015
30	D	Oleur061Scf1211g00021	SWEET2	Bidirectional sugar transporter SWEET	GO:0044550;GO:0008643
21	D	Oleur061Scf1277g03001	HSP17.4B	17.4 kDa class III heat shock protein	GO:0006457;GO:0051259;GO:0009651;GO:0042542;GO:0006334;GO:0071456;GO:0009408
21	D	Oleur061Scf1297g01016	LOC105177916	Protein DETOXIFICATION	GO:1990961
11	D	Oleur061Scf1304g01016	SD31	Receptor-like serine/threonine-protein kinase	GO:0016310;GO:0048544;GO:0022900;GO:0051707
30	D	Oleur061Scf1311g01032	P23	Co-chaperone protein p23	GO:0006950;GO:0006457;GO:0051085;GO:0009408;GO:0051131
11	D	Oleur061Scf1312g00043	MEBL	Membrane protein of ER body-like protein	GO:0006880;GO:0030026
25	D	Oleur061Scf1329g05011	RPP3A	Large ribosomal subunit protein P3	GO:0006414;GO:0034059
25	D	Oleur061Scf1330g06020
16	D	Oleur061Scf1339g01010	CNR6	Cell number regulator 6	GO:0044375;GO:0016559;GO:0051603;GO:0006730;GO:0006189;GO:0007017;GO:0006646;GO:0016540
21	D	Oleur061Scf1346g00006	nfyA	Nuclear transcription factor Y subunit	GO:0006357
24	D	Oleur061Scf1353g01024	hspB	Heat shock protein 70	GO:0006950;GO:0051085;GO:0009615;GO:0042026;GO:0009408
21	D	Oleur061Scf1383g01016	dim1	Thioredoxin-like protein YLS8	GO:0000398
11	D	Oleur061Scf1407g06008	BC1L6	Cobra-like protein 1	GO:0009116;GO:0052324;GO:0010215
16	D	Oleur061Scf1410g09029	RPP25L	DNA/RNA-binding protein Alba-like domain-containing protein	GO:0006744
11	D	Oleur061Scf1418g02028	Os01g0188400	Malic enzyme	GO:0006108;GO:0006090;GO:0019752
16	D	Oleur061Scf1437g06030	rse1	DNA damage-binding protein 1	GO:0000398;GO:0009555;GO:0009846;GO:0048481;GO:0055046
9	D	Oleur061Scf1457g00005	LOC105157606	Thionin-like protein 2
24	D	Oleur061Scf1458g00001	leuS	Core-2/I-branching beta-1,6-N-acetylglucosaminyltransferase family protein	GO:0048608;GO:0006418;GO:0009791;GO:0006429
16	D	Oleur061Scf1570g02023	EXP5	Expansin	GO:0006949;GO:0009664;GO:0009653
11	D	Oleur061Scf1580g04015	BHLH61	ACT domain-containing protein	GO:0006355;GO:0031326;GO:0080090
11	D	Oleur061Scf1606g01028	ypr10	Bet v I/Major latex protein domain-containing protein	GO:0009607;GO:0009738;GO:0006952
9	D	Oleur061Scf1648g01028	PUB11	RING-type E3 ubiquitin transferase	GO:0031648;GO:0051865;GO:2000022;GO:0007166;GO:0016567
25	D	Oleur061Scf1657g01004	rbcS	Multifunctional fusion protein	GO:0040029;GO:0019253;GO:0009853;GO:0010048
11	D	Oleur061Scf1662g02013	25497374	Bark storage-like protein	GO:0009116
21	D	Oleur061Scf1688g05007	drg1	OBG-type G domain-containing protein	GO:0002181
30	D	Oleur061Scf1745g02003	c4h2	Cytochrome P450 CYP73A100-like	GO:0042617
21	D	Oleur061Scf1776g00002	100278780	UMP kinase	GO:0006979;GO:0009061;GO:0044210;GO:0071456
9	D	Oleur061Scf1790g01003	11434329	Late embryogenesis abundant protein	GO:0009269
16	D	Oleur061Scf1806g00005	LOG3	Cytokinin riboside 5'-monophosphate phosphoribohydrolase LOG3	GO:0009691
9	D	Oleur061Scf1806g03060	Cs7S	7S vicilin-like protein	GO:0010431;GO:0000272
16	D	Oleur061Scf1831g11020	NIK3	non-specific serine/threonine protein kinase	GO:0016310;GO:0050832
11	D	Oleur061Scf1870g01007	25490836	C2H2-like zinc finger protein
11	D	Oleur061Scf1889g02028	CYCD6	B-like cyclin	GO:0007049;GO:0044772;GO:0051301
11	D	Oleur061Scf1889g02029	LOC107780515	Uncharacterized GPI-anchored protein At4g28100-like
21	D	Oleur061Scf1903g01020	25485728	Putative angiotensin-converting enzyme 2	GO:0050896;GO:0098661;GO:0032502;GO:0006259;GO:0009089;GO:0006281
24	D	Oleur061Scf1919t00011
30	D	Oleur061Scf1956g01017	sHsp3	SHSP domain-containing protein	GO:0071456;GO:0042542;GO:0009408;GO:0070973;GO:0009651;GO:0006950;GO:0051259;GO:0006457;GO:0000302
9	D	Oleur061Scf1987g06039	tps1	(-)-germacrene D synthase	GO:0120251;GO:1901937;GO:0045339;GO:0016102;GO:0009753;GO:0051762
11	D	Oleur061Scf2005g02034	SN2	Snakin-2	GO:0005975;GO:0006284;GO:0009740
21	D	Oleur061Scf2016g01010	Hsp1	SHSP domain-containing protein	GO:0009408;GO:0042542;GO:0009651;GO:0006457;GO:0006950;GO:0051259
11	D	Oleur061Scf2033g04017	sn1	Snakin-1	GO:0009740;GO:0071493;GO:0015937
21	D	Oleur061Scf2172g02024	HIN1	Late embryogenesis abundant protein LEA-2 subgroup domain-containing protein	GO:0051607;GO:0098542
30	D	Oleur061Scf2198g01033	Hsp1	SHSP domain-containing protein	GO:0042542;GO:0009408;GO:0006457;GO:0006950;GO:0051259;GO:0009651
11	D	Oleur061Scf2198g02070	LOC105164534	U-box domain-containing protein 45-like
24	D	Oleur061Scf2234g00001	LOC105173450	Uncharacterized protein LOC105173450	GO:0006850;GO:0006355;GO:0080188;GO:0009423;GO:0009073;GO:0071456;GO:0009749;GO:0042594;GO:0009744;GO:1905582
16	D	Oleur061Scf2238g06010	PMT16	Methyltransferase	GO:0032259
25	D	Oleur061Scf2272g06060	XTH1	Xyloglucan endotransglucosylase protein 1	GO:0042546;GO:0010218;GO:0071555;GO:0009835;GO:0010411
16	D	Oleur061Scf2290g00004	TIC32	Short-chain dehydrogenase TIC 32, chloroplastic-like	GO:0006720
11	D	Oleur061Scf2290g00005	myb	Myb-related protein 308-like	GO:0030154;GO:0010597;GO:0006355
11	D	Oleur061Scf2316g01016
9	D	Oleur061Scf2346g00011	MES17	Methylesterase 17	GO:0006534;GO:0001887;GO:0048367;GO:0009694;GO:0033310;GO:0009696;GO:0010269;GO:0015996;GO:0010150;GO:0033473
11	D	Oleur061Scf2347g00017	LOC107426819	ditrans,polycis-polyprenyl diphosphate synthase [(2E,6E)-farnesyldiphosphate specific]	GO:0006487;GO:0019408;GO:0030968;GO:0006486;GO:0009414;GO:0009645
16	D	Oleur061Scf2371g06032	myb8	Transcription factor SRM1	GO:0009787;GO:1901371;GO:0006355;GO:1901001;GO:0009751;GO:1905615;GO:0009651;GO:0009739;GO:0010597;GO:0009414;GO:0010116;GO:0045893
9	D	Oleur061Scf2387g01031	11446841	GDSL esterase/lipase At5g45910-like
30	D	Oleur061Scf2423g01027	Hsp1	SHSP domain-containing protein	GO:0006457;GO:0006950;GO:0009408;GO:0009651;GO:0042542;GO:0051259
16	D	Oleur061Scf2429g05029	fap3	Fimbriata-associated protein	GO:0006511;GO:0042221;GO:0031146;GO:0016567;GO:0009867;GO:0009753
16	D	Oleur061Scf2432g06008	25495191	Clasp amino-terminal protein	GO:0042183;GO:1902903;GO:0000226;GO:0031110;GO:0030422;GO:0006357;GO:0015031
16	D	Oleur061Scf2471g00010	XTH10	Probable xyloglucan endotransglucosylase/hydrolase protein 10	GO:0042546;GO:0071555;GO:0005975;GO:0044042;GO:0010411;GO:0000492;GO:0009835
9	D	Oleur061Scf2563g00009		Probable disease resistance At5g63020	GO:0006412;GO:0006952;GO:0051707;GO:0098542
11	D	Oleur061Scf2586g07023	LOC103708598	Probable LRR receptor-like serine/threonine-protein kinase At5g45780 isoform X3	GO:0048653;GO:0007639;GO:0050832;GO:0016310
16	D	Oleur061Scf2586g08004	LSH10b	Light-dependent short hypocotyls 10b	GO:0009416;GO:0009299
25	D	Oleur061Scf2586g08012	D75	14-3-3 domain-containing protein	GO:0007165;GO:0048528;GO:0090378
24	D	Oleur061Scf2592g09008	LOC107789670	22.0 kDa class IV heat shock protein-like	GO:0009651;GO:0051259;GO:0006950;GO:0006457;GO:0042542;GO:0009408
16	D	Oleur061Scf2605g05013	OLEA9_A072455	Vezatin
11	D	Oleur061Scf2609g04026	LOC113718887	Late blight resistance protein homolog R1A-3	GO:0006457;GO:0006952;GO:0051707
9	D	Oleur061Scf2615g08004	CER4	Fatty acyl-CoA reductase	GO:0010345;GO:0035336;GO:0006629;GO:0006720
11	D	Oleur061Scf2621g01026	sn1	Snakin-1	GO:0009740
24	D	Oleur061Scf2630g00048	ATJ15	Chaperone protein dnaJ 15	GO:0009958
25	D	Oleur061Scf2700g03007	ERD3	Methyltransferase type 11 domain-containing protein	GO:0032259
24	D	Oleur061Scf2707g00012	sn1	Snakin-1	GO:0009740
11	D	Oleur061Scf2788g00016	ABP20	Auxin-binding protein ABP20	GO:0009734
11	D	Oleur061Scf2813g18020	PP5	Serine/threonine-protein phosphatase 5	GO:0010019;GO:0002191;GO:0010017;GO:1902325
11	D	Oleur061Scf2813g18043	TMM	Leucine-rich repeat-containing N-terminal plant-type domain-containing protein	GO:0006952;GO:0007165;GO:0016310;GO:0051707;GO:0098542
11	D	Oleur061Scf2857g00003	GLP1	Germin-like protein 1	GO:0009734
9	D	Oleur061Scf2874g03004	ATCSLG2	Cellulose synthase (UDP-forming)	GO:0030244;GO:0009833
11	D	Oleur061Scf2874g10003	LRR1	Leucine-rich repeat protein 1	GO:0050832;GO:0016310
16	D	Oleur061Scf2917g00024	11426925	Choline transporter-like protein	GO:0055085
30	D	Oleur061Scf2954g00022	Hsp1	SHSP domain-containing protein	GO:0006457;GO:0006950;GO:0009408;GO:0009651;GO:0042542;GO:0051259
21	D	Oleur061Scf2990g00013	ACO6	1-aminocyclopropane-1-carboxylate oxidase 6	GO:0044550;GO:0009805;GO:0002238
11	D	Oleur061Scf2996g01012	PGDH	D-3-phosphoglycerate dehydrogenase	GO:0006564;GO:0006720;GO:0016559
11	D	Oleur061Scf3005g00030	UFGT	UDP-glycosyltransferase	GO:0016114;GO:0009863
30	D	Oleur061Scf3022g01006
21	D	Oleur061Scf3022g05008	NRX1	protein-disulfide reductase	GO:0010183;GO:0009860;GO:0008152;GO:0080092
25	D	Oleur061Scf3023g03016
25	D	Oleur061Scf3026g01003	cwc22	MI domain-containing protein	GO:0000398
25	D	Oleur061Scf3058g00025
9	D	Oleur061Scf3064g03011	B19	Transcription factor MYB44-like	GO:0006355;GO:0010597;GO:0010929;GO:0019760;GO:1901001
11	D	Oleur061Scf3073g00017	LOC104239918	DNA repair helicase XPB1-like	GO:0033540;GO:0001676;GO:0055088;GO:0006367;GO:0006289;GO:0006635;GO:0006631
9	D	Oleur061Scf3090g08008	tps1	(-)-germacrene D synthase	GO:1901937;GO:0045339;GO:0016102;GO:0120251;GO:0009753;GO:0051762
21	D	Oleur061Scf3090g15031	100278780	AT3g10020/T22K18_16-like protein	GO:0071456;GO:0009061;GO:0044210;GO:0006979
21	D	Oleur061Scf3122g04005	OLEA9_A042238	G-type lectin S-receptor-like serine threonine-kinase RLK1	GO:0016310
25	D	Oleur061Scf3123g00016	ABCB19	ABC transporter B family member 19	GO:0090691;GO:0010218;GO:0048364;GO:0043481;GO:0009640;GO:0009639;GO:0048527;GO:0010541;GO:0009926;GO:0055085;GO:0009958;GO:0060918;GO:0048443;GO:0008361;GO:0009733;GO:0009734;GO:0009637;GO:0010540
9	D	Oleur061Scf3218g04021	ARF	Auxin response factor	GO:0006355;GO:0009734
11	D	Oleur061Scf3218g05006	cuAO	Amine oxidase	GO:1903426;GO:0009753;GO:0010118;GO:0042221;GO:0009308
16	D	Oleur061Scf3229g00020	ARF	Auxin response factor	GO:0009734;GO:0006355
25	D	Oleur061Scf3238g00001	LOC105161922	Uncharacterized protein LOC105161922
11	D	Oleur061Scf3247g00018	MYB6	Transcription factor MYB6	GO:0006355;GO:0010597;GO:0030154
16	D	Oleur061Scf3267g02039	nfyA	Nuclear transcription factor Y subunit	GO:0006357
21	D	Oleur061Scf3267g04015	EFL4	Protein elf4-like 4	GO:0009649;GO:0042753
9	D	Oleur061Scf3272g03014	EXS	Protein kinase domain-containing protein	GO:0048658;GO:0009556;GO:0051707;GO:0009755;GO:0006952;GO:0016310;GO:0099402;GO:0009554;GO:0050832
25	D	Oleur061Scf3287g02017	ATM1	ABC transporter B family member 19	GO:0010541;GO:0009926;GO:0048527;GO:0009640;GO:0043481;GO:0010218;GO:0090691;GO:0010540;GO:0009637;GO:0008361;GO:0048443;GO:0009733;GO:0060918;GO:0009958;GO:0055085
11	D	Oleur061Scf3301g02001	LOC105155280	Crocetin glucosyltransferase, chloroplastic-like	GO:0016114;GO:0009787;GO:0009845;GO:0009718;GO:0080148;GO:0009835;GO:0009737
21	D	Oleur061Scf3312g00013	25502278	Plant invertase/pectin methylesterase inhibitor	GO:0071555
25	D	Oleur061Scf3317g00006	LOC105177360	Uncharacterized protein LOC105177360	GO:0006355
11	D	Oleur061Scf3340g00002	25490188	S-adenosyl-L-methionine-dependent methyltransferase	GO:0032259
25	D	Oleur061Scf3345g01025	SKU5	Monocopper oxidase-like protein SKU5
21	D	Oleur061Scf3346g00003	vis1	Small heat shock protein	GO:0009408;GO:0006779
25	D	Oleur061Scf3378g00026	LOC105156452	Topoisomerase 1-associated factor 1-like	GO:0009736;GO:0009691
30	D	Oleur061Scf3405g00004	Hsp1	SHSP domain-containing protein	GO:0006457;GO:0006950;GO:0009408;GO:0009651;GO:0042542;GO:0051259
21	D	Oleur061Scf3409g02009	11411764	Hippocampus abundant transcript-like protein	GO:0016226
16	D	Oleur061Scf3421g03022	LOC105173735	Uncharacterized protein LOC105173735	GO:0009264
9	D	Oleur061Scf3455g00007	OLEA9_A099831	Transcription factor UPBEAT1-like	GO:0006355
9	D	Oleur061Scf3463g07006	NtAGP1	Arabinogalactan protein
24	D	Oleur061Scf3514g04017	MHB1	Non-symbiotic hemoglobin 1	GO:0071456;GO:0071731;GO:0042542;GO:0001666;GO:0010167;GO:0010020;GO:0080033
16	D	Oleur061Scf3530g04001	11411879	DUF4228 domain protein	GO:0009620
9	D	Oleur061Scf3618g00006	ATCSLG2	Cellulose synthase-like protein G3	GO:0009833;GO:0071669;GO:0030244
21	D	Oleur061Scf3663g04009	HSP7	SHSP domain-containing protein	GO:0006457;GO:0009408;GO:0009651;GO:0042542;GO:0051259
9	D	Oleur061Scf3663g05010	orf301	Nuclear transcription factor Y subunit	GO:0006357
11	D	Oleur061Scf3725g04010	SN2	Snakin-2	GO:0080188;GO:0009740;GO:0006284;GO:0005975
9	D	Oleur061Scf3735g01032	KIRO	Bet v I/Major latex protein domain-containing protein	GO:0002253;GO:0006952
11	D	Oleur061Scf3768g00007	OLEA9_A047906	Sphingomyelin synthase-like domain-containing protein	GO:0000226;GO:0006665
11	D	Oleur061Scf3780g00003	UGT75L6	Crocetin glucosyltransferase, chloroplastic	GO:0009718;GO:0009845;GO:0016114;GO:0009787;GO:0009737;GO:0009835;GO:0080148
30	D	Oleur061Scf3785g12010	LOC113711444	Protein SRC2-like	GO:0006952
24	D	Oleur061Scf3795t00016
11	D	Oleur061Scf3825g03009	11436824	non-specific serine/threonine protein kinase	GO:0006952;GO:0016310;GO:0050832;GO:0051707
24	D	Oleur061Scf3883g00003	LOC105156745	E3 ubiquitin-protein ligase RHA2B-like	GO:0016567
16	D	Oleur061Scf3920g03014	ICE4	Inducer of CBF expression 4	GO:0006355;GO:0031326;GO:0080090
16	D	Oleur061Scf3920g03015	OLEA9_A029671	Transcription factor bHLH25-like
30	D	Oleur061Scf3940g00009	c4h2	Cinnamate 4-hydroxylase 2	GO:0042617
16	D	Oleur061Scf3986g02011
16	D	Oleur061Scf4014g00010	LOC105161922	Ankyrin repeat-containing ITN1-like
21	D	Oleur061Scf4079g00009	LTL1	GDSL esterase/lipase	GO:0009751;GO:0010226;GO:0042538;GO:0008152
9	D	Oleur061Scf4084g03015	ylbH	rRNA methyltransferase YlbH	GO:0031167;GO:1901259
25	D	Oleur061Scf4084g05006	LOC105176475	Ethylene-responsive transcription factor RAP2-4-like	GO:0006952
11	D	Oleur061Scf4158g00017	LOC105160322	WD repeat-containing protein 44	GO:0032259
11	D	Oleur061Scf4158g00018
11	D	Oleur061Scf4176g03009	ARF	Auxin response factor	GO:0006355;GO:0009734
25	D	Oleur061Scf4213g00026	HAK1	Potassium transporter	GO:0006813
11	D	Oleur061Scf4253g00011	PR1	Pathogenesis-related protein 1	GO:0009607
11	D	Oleur061Scf4253g00015	MATE2	Protein DETOXIFICATION	GO:1990961
21	D	Oleur061Scf4263g14017	MATE	Protein DETOXIFICATION	GO:0009812;GO:0009901;GO:1990961;GO:0009555
24	D	Oleur061Scf4347g02018	hsp70	Heat shock protein 70	GO:0006950;GO:0009615;GO:0042026;GO:0051085
25	D	Oleur061Scf4402g01018	ACA9	Calcium-transporting ATPase
11	D	Oleur061Scf4523g00020	pepA	Cytosol aminopeptidase domain-containing protein	GO:0006508
21	D	Oleur061Scf4589g00017	HSP23	Small heat shock protein, chloroplastic	GO:0005975;GO:0009408
9	D	Oleur061Scf4608g00001
16	D	Oleur061Scf4613g00036	NIK3	non-specific serine/threonine protein kinase	GO:0016310;GO:0050832
9	D	Oleur061Scf4629g00006	Os02g0220500	Elongation factor 1-gamma 2	GO:0009690;GO:0010043;GO:0042221
9	D	Oleur061Scf4638g01013	LOC110757877	Ankyrin repeat and protein kinase domain-containing protein 1-like	GO:0045036;GO:0009877;GO:0009610;GO:0008652;GO:0009609;GO:0016310;GO:0010035;GO:0009738;GO:0036377;GO:0002237
25	D	Oleur061Scf4658g00002	CYP71A6	Cytochrome P450 71A6	GO:0016114;GO:0051762;GO:1901576
25	D	Oleur061Scf4659g00005	ARF	Auxin response factor	GO:0006355;GO:0009734;GO:0010154;GO:0009908
11	D	Oleur061Scf4702g01004	Acr_08g0008570	Glycine-rich protein
11	D	Oleur061Scf4850g01063	25501285	NHL repeat protein	GO:0005992
9	D	Oleur061Scf4912g00008	LOC108981164	Ankyrin repeat-containing protein At5g02620-like
16	D	Oleur061Scf4961g00002	At5g02580	Argininosuccinate lyase	GO:0009089;GO:0006281;GO:0032502;GO:0006259;GO:0050896;GO:0098661
11	D	Oleur061Scf4989g00019	LOC101490455	Non-specific lipid-transfer protein 2	GO:0006869
9	D	Oleur061Scf5091g01005	LOC105161670	O-fucosyltransferase family protein	GO:0006004
25	D	Oleur061Scf5205g00015	MRP6	ABC-type xenobiotic transporter	GO:0055085
16	D	Oleur061Scf5220g00037	TorRG33x02_205940	F-box domain containing protein	GO:0009734;GO:0009451
25	D	Oleur061Scf5250g00023	HMA8	NB-ARC domain-containing protein	GO:0006457;GO:0006952;GO:0051707;GO:0098542
25	D	Oleur061Scf5250g00024	OLEA9_A057410	Disease resistance N-terminal domain-containing protein	GO:0006952;GO:0051707
11	D	Oleur061Scf5274g00027	CNR6	Cell number regulator 6	GO:0006189;GO:0006646;GO:0006730;GO:0007017;GO:0016540;GO:0016559;GO:0044375;GO:0051603
11	D	Oleur061Scf5282g00019	106310130	Angiotensin-converting enzyme 2	GO:0098661;GO:0050896;GO:0032502;GO:0006259;GO:0009089;GO:0032259;GO:0006281
21	D	Oleur061Scf5311g04034	LEA6	Late embryogenesis abundant protein 6	GO:0009414;GO:0006970;GO:0009793;GO:0048868;GO:0048316
16	D	Oleur061Scf5408g00011	ltp	Non-specific lipid-transfer protein	GO:0006869;GO:0010143;GO:0090379;GO:0090378
30	D	Oleur061Scf5474g00036	rpl18	Large ribosomal subunit protein uL15/eL18 domain-containing protein	GO:0006412
11	D	Oleur061Scf5520g02028	HCT2	Spermidine hydroxycinnamoyl transferase	GO:0009836;GO:0009725
25	D	Oleur061Scf5600g00001	11437528	non-specific serine/threonine protein kinase	GO:0016310
11	D	Oleur061Scf5661g02033	At4g28100	Uncharacterized GPI-anchored protein At4g28100
30	D	Oleur061Scf5781g02009	ALIS4	ALA-interacting subunit	GO:0015914
30	D	Oleur061Scf5781g02010	ALIS1	ALA-interacting subunit	GO:0009699;GO:0015914
11	D	Oleur061Scf5845g00003	cycp3:1	Cyclin	GO:0007049;GO:0051301
11	D	Oleur061Scf5860g00021	EREB46	Ethylene-responsive transcription factor WIN1	GO:0009738;GO:0006952;GO:0009414;GO:0006970;GO:0045893;GO:0009873;GO:0009737;GO:0042335;GO:1902584;GO:1904278
25	D	Oleur061Scf5877g00024	SF3	LIM domain protein WLIM2	GO:0006275;GO:0051017
9	D	Oleur061Scf6023g00012	TIC32	Short-chain dehydrogenase TIC 32, chloroplastic	GO:0006720;GO:0015031
9	D	Oleur061Scf6083g00004	CPT1	Coleoptile phototropism protein 1	GO:0016567
11	D	Oleur061Scf6124g01025	CEY00_Acc02947	3-phosphoshikimate 1-carboxyvinyltransferase	GO:0000226;GO:0006665
25	D	Oleur061Scf6130g00024	erf1	AP2/ERF domain-containing protein	GO:0009873;GO:0006952
25	D	Oleur061Scf6246g00014	11421947	Putative endosulphine	GO:0001732;GO:0071704;GO:0080162;GO:0015693;GO:0035308;GO:0042744;GO:0002191
21	D	Oleur061Scf6284g00005	At5g52640	Heat-shock protein	GO:0061077;GO:0034605;GO:0050821;GO:0006457
16	D	Oleur061Scf6290g01001	LOC107957454	Methylesterase 17	GO:0015996;GO:0010150;GO:0033473;GO:0009696;GO:0010269;GO:0033310;GO:0006534;GO:0048367;GO:0001887;GO:0009694
30	D	Oleur061Scf6388g00004	HSP62	Heat shock 70 kDa protein 8	GO:0051085;GO:0006950;GO:0009408;GO:0042026
16	D	Oleur061Scf6398g02036	CYP707A1	Abscisic acid 8'-hydroxylase CYP707A1	GO:0044550;GO:0016125;GO:0033075;GO:0009737;GO:0046345;GO:0009414;GO:0009856;GO:0051762;GO:1901576;GO:0009733
11	D	Oleur061Scf6430g01009	101250541	Bet v I/Major latex protein domain-containing protein	GO:0002253;GO:0006952
21	D	Oleur061Scf6488g02004	CP12	Chloroplast protein 12	GO:0080153
11	D	Oleur061Scf6544g00008	GT10	Glycosyltransferase	GO:0016114;GO:0009718
21	D	Oleur061Scf6548g00011	HSP7	SHSP domain-containing protein	GO:0009408;GO:0042542;GO:0051259;GO:0006457;GO:0009651
9	D	Oleur061Scf6638g01005
21	D	Oleur061Scf6913g03008	HSC2	Heat shock cognate 70 kDa protein 2	GO:0006950;GO:0051085;GO:0009615;GO:0042026;GO:0009617
30	D	Oleur061Scf6957g00001	102592057	BAG family molecular chaperone regulator 6	GO:0006457
16	D	Oleur061Scf6989g00006	HUB1	E3 ubiquitin protein ligase	GO:0050832;GO:0006325;GO:0009965;GO:0016567;GO:0006513;GO:0010389;GO:0045087;GO:0051301;GO:0051781;GO:0010228;GO:0010162
9	D	Oleur061Scf7039g02043	11429412	Phototropic-responsive NPH3 family protein	GO:0034220;GO:0016567;GO:0009904;GO:0042742
21	D	Oleur061Scf7080g00011	CYP	Cytochrome p450 monoxygenase	GO:0051762;GO:0009753;GO:0009820;GO:0044550;GO:0007623
9	D	Oleur061Scf7198g02001		Late blight resistance homolog R1A-3 isoform X1	GO:0006457;GO:0006952;GO:0050832;GO:0051707
21	D	Oleur061Scf7199g00003	OLEA9_A074674	BAG family molecular chaperone regulator 6
11	D	Oleur061Scf7237g02029	25492948	DUF538 family protein	GO:0006508
11	D	Oleur061Scf7238g06023	LOC104244681	Probable LRR receptor-like serine/threonine-protein kinase At4g36180	GO:0051707;GO:0098542;GO:0006952;GO:0016310
30	D	Oleur061Scf7251g00018
11	D	Oleur061Scf7501g00030	LOC105167595	Sulfotransferase	GO:0051923
25	D	Oleur061Scf7575g00008	RBCS	Ribulose bisphosphate carboxylase small subunit, chloroplastic	GO:0009853;GO:0010048;GO:0019253;GO:0040029
16	D	Oleur061Scf7611g00016	npp	Purple acid phosphatase
9	D	Oleur061Scf7702g00019	LOC105177915	Protein DETOXIFICATION	GO:1990961
21	D	Oleur061Scf7744g03023
24	D	Oleur061Scf7857g02019	FLZ3	FCS-Like Zinc finger 3	GO:0042594;GO:0009749;GO:1905582;GO:0009744;GO:0071456;GO:0080188;GO:0006355;GO:0006850
16	D	Oleur061Scf8025g00024	RBL9	RHOMBOID-like protein 9, chloroplastic	GO:0006508;GO:0032958
21	D	Oleur061Scf8060g04010	Hsp1	SHSP domain-containing protein	GO:0042542;GO:0009408;GO:0006457;GO:0006950;GO:0051259;GO:0009651
11	D	Oleur061Scf8089g00019	25502901	Multi-copper oxidase-like protein
16	D	Oleur061Scf8106g00026	LOC113718778	Protein RICE SALT SENSITIVE 3-like	GO:0016310;GO:0006355
21	D	Oleur061Scf8119g01007	hspB	Heat shock protein 70	GO:0006950;GO:0009615;GO:0009617;GO:0042026;GO:0051085
21	D	Oleur061Scf8127g00001	GolS2	Hexosyltransferase	GO:0006012
11	D	Oleur061Scf8180g00014	NiTR1	Nitrite transporter	GO:0055085
25	D	Oleur061Scf8219g00001	SPEAR3	Protein SPEAR3	GO:0048366;GO:0045892
9	D	Oleur061Scf8225g00014		30S ribosomal S1-like
9	D	Oleur061Scf8225g00031	LOC107927495	Transcription factor bHLH62-like	GO:0006355
9	D	Oleur061Scf8266g01008	UCP3	Mitochondrial uncoupling protein 3	GO:0009853;GO:1990542;GO:0015979
24	D	Oleur061Scf8316g02014	CUAO	Amine oxidase	GO:0042221;GO:0009308;GO:1903426;GO:0009753;GO:0010118
16	D	Oleur061Scf8376g12003	25483847	Peptidoglycan-binding LysM domain protein
21	D	Oleur061Scf8381g02020	hsp17	SHSP domain-containing protein	GO:0009408;GO:0005975
11	D	Oleur061Scf8480g00006	ppo2	Tyrosinase copper-binding domain-containing protein	GO:0046148
11	D	Oleur061Scf8485g00006	TIC32	Short-chain dehydrogenase TIC 32, chloroplastic-like
11	D	Oleur061Scf8494g00010	At1g60730	Probable aldo-keto reductase 5	GO:0034220
21	D	Oleur061Scf8524g01004	LOC105178104	17.5 kDa class I heat shock protein-like	GO:0042542;GO:0009408;GO:0051259;GO:0006950;GO:0006457;GO:0009651
21	D	Oleur061Scf8524g01006	HSP	SHSP domain-containing protein	GO:0006457;GO:0006950;GO:0051259;GO:0009651;GO:0009408;GO:0042542
21	D	Oleur061Scf8707g00007	25491174	CGI-like protein	GO:0006338;GO:0031047;GO:0051726;GO:0016126;GO:0046488;GO:0016132;GO:0006357
11	D	Oleur061Scf8740g00013	SASPL_140775	Phorbol-ester/DAG-type domain-containing protein	GO:0051707;GO:0006952
11	D	Oleur061Scf8740g00019
11	D	Oleur061Scf8740g00025	OLEA9_A098232	Probable disease resistance At5g63020	GO:0051707;GO:0098542;GO:0006952;GO:0006412
30	D	Oleur061Scf8764g00007	PLAT1	PLAT domain-containing protein	GO:0009651;GO:0009414;GO:0009409;GO:0039694
21	D	Oleur061Scf8795g01011	SAMS1	S-adenosylmethionine synthase 1	GO:0006556;GO:0006730;GO:0072344
9	D	Oleur061Scf8800g02022	GA20ox	Gibberellin 20-oxidase	GO:0009908;GO:0009686;GO:0002238;GO:0009805;GO:0009416;GO:0009826
25	D	Oleur061Scf8810g05019	102584844	beta-glucosidase	GO:0005975;GO:0009251
30	D	Oleur061Scf8822g00002	HSP	SHSP domain-containing protein	GO:0006457;GO:0006950;GO:0009408;GO:0009651;GO:0042542;GO:0051259
9	D	Oleur061Scf8830g00028	LOC103720553	Non-specific lipid-transfer protein C, cotyledon-specific isoform	GO:0006869
11	D	Oleur061Scf8879g01012	ORK1	Ovary receptor kinase 1	GO:0051707;GO:0016310;GO:0006952;GO:0050832
30	D	Oleur061Scf8956g05004	ndk	Nucleoside diphosphate kinase	GO:0006183;GO:0016310;GO:0006228;GO:0006241
11	D	Oleur061Scf8996g00010	TYDC	Tyrosine decarboxylase	GO:0009820;GO:0006520;GO:0019752;GO:1901566
11	D	Oleur061Scf9055g01018	Hsp1	SHSP domain-containing protein	GO:0042542;GO:0009408;GO:0051259;GO:0006950;GO:0006457;GO:0009651
11	D	Oleur061Scf9062g00017	IRX9H	Glycosyltransferases	GO:0010417;GO:0071555;GO:0009834
9	D	Oleur061Scf9117g00009	myb	MYB19	GO:0006355;GO:0010597;GO:0030154
21	D	Oleur061Scf9123g02039	Hsp3	Heat shock protein 3	GO:0009408;GO:0042542;GO:0006979;GO:0042744;GO:0006457;GO:0006950;GO:0051259;GO:0009651
16	D	Oleur061Scf9131g04013	25487441	DUF1635 family protein	GO:0032259
30	D	Oleur061Scf9140g03022	sHsp4	SHSP domain-containing protein	GO:0009651;GO:0006457;GO:0051259;GO:0009408;GO:0042542
16	D	Oleur061Scf9148g05021	LRX4	Leucine-rich repeat extensin-like protein 4	GO:0051707;GO:0098542;GO:1990544;GO:0140021;GO:0071555;GO:0006952
25	D	Oleur061Scf9152g00003	est	Esterase
25	D	Oleur061Scf9154g00006	2024-10-07	Major facilitator superfamily (MFS) profile domain-containing protein	GO:0008643
30	D	Oleur061Scf9155g03008	BIS2	BHLH domain-containing protein
24	D	Oleur061Scf9155g04008	CCR1	Cinnamoyl-CoA reductase 1	GO:0006694
16	D	Oleur061Scf9160g13014	MYB60	Transcription factor MYB60	GO:0009733;GO:0010597;GO:0009651;GO:0010118;GO:0009737
16	D	Oleur061Scf9165g08027	EPFL1	Epidermal patterning factor-like protein	GO:0010052;GO:0010374
30	D	Oleur061Scf9166g12006	543932	Wound/stress protein	GO:0009651;GO:0009414;GO:0009409;GO:0039694
9	D	Oleur061Scf9172g01033	pins	(-)-alpha-terpineol synthase	GO:1901940;GO:0120251;GO:0045339;GO:0016102;GO:0010597;GO:0033383;GO:0046248;GO:1901943;GO:0016099;GO:0043693;GO:0051762
6	E	Oleur061Scf0013g03009	CAP10A	Chlorophyll a-b binding protein CP24 10A, chloroplastic	GO:0009416;GO:0009765;GO:0009768;GO:0010196
6	E	Oleur061Scf0018g03021	OLEA9_A037585	CASP-like protein
6	E	Oleur061Scf0048g05018	XIC	Myosin motor domain-containing protein	GO:0007015;GO:0009860;GO:0030048;GO:0030050;GO:0051640
6	E	Oleur061Scf0051g05012	CRLK2	Calcium/calmodulin-regulated receptor-like kinase 2	GO:0016310
2	E	Oleur061Scf0064g06004	LOC105168080	WD repeat-containing protein C2A9.03	GO:0015979
6	E	Oleur061Scf0065g04008	gpmA	phosphoglycerate mutase (2,3-diphosphoglycerate-dependent)	GO:0006096
6	E	Oleur061Scf0075g04015	SRF2	Protein kinase domain-containing protein	GO:0006952;GO:0016310;GO:0046177;GO:0050832;GO:0051707
2	E	Oleur061Scf0081g02006	LOC105168170	Replication factor C subunit 5-like	GO:0006260;GO:0006261;GO:0090114;GO:0048658;GO:0006281
15	E	Oleur061Scf0091g01018	PUB7	U-box domain-containing protein 7	GO:0009097;GO:0009099;GO:0015074
22	E	Oleur061Scf0102g00001	PDI	Protein disulfide-isomerase	GO:0034976;GO:0006457
2	E	Oleur061Scf0160g01010	EXPA15	Expansin-A15	GO:0009664;GO:0006949;GO:0009653
6	E	Oleur061Scf0170g05005	SBT	Subtilisin-like protease	GO:0036377;GO:0006508;GO:0009610;GO:0009609
2	E	Oleur061Scf0174g05003	LOC105155576	Pumilio homolog 12-like	GO:0000056;GO:0010608;GO:0000447;GO:0000472;GO:0000480;GO:0006417
22	E	Oleur061Scf0332g02006	1	Ammonium transporter	GO:0097272;GO:0009624;GO:0072488;GO:0015843
2	E	Oleur061Scf0343g02001	LOC111314928	Probable purine permease
22	E	Oleur061Scf0348g00016	MSL5	Mechanosensitive ion channel protein	GO:0006820;GO:0034220;GO:0055085
2	E	Oleur061Scf0350g00012	SLS6	Cytochrome P450 CYP72A219-like	GO:0016114;GO:1901576
22	E	Oleur061Scf0362g03015	TYRAAT2	Arogenate dehydrogenase 2, chloroplastic	GO:0006720;GO:0006571
15	E	Oleur061Scf0390g07035	MARD1	Protein MARD1
6	E	Oleur061Scf0409g00002	SLP2	Subtilisin-like protease SBT1.5	GO:0009827;GO:0006508;GO:0009610
2	E	Oleur061Scf0426g03015	ccamk	calcium/calmodulin-dependent protein kinase	GO:0046777;GO:0016310;GO:0009608;GO:0009877;GO:0035556
6	E	Oleur061Scf0433g05014	HXK2	Hexokinase-2, chloroplastic	GO:0072583;GO:0006096;GO:0001678;GO:0006006;GO:0019318;GO:0046835;GO:0051156
6	E	Oleur061Scf0459g07010	znrf3	RING-type domain-containing protein	GO:0006511;GO:0016567;GO:0000105
2	E	Oleur061Scf0466g03012	aqp1	Aquaporin 1	GO:0006833;GO:0080170;GO:0015840
15	E	Oleur061Scf0477g05025	LOC109013061	Uncharacterized protein LOC109013061 isoform X1
18	E	Oleur061Scf0498g01025	LOC107773185	Probable LRR receptor-like serine/threonine-protein kinase RFK1	GO:0016310;GO:0098542
2	E	Oleur061Scf0516g02014	EDR2	START domain-containing protein
22	E	Oleur061Scf0518g08003	LOC110761820	Classical arabinogalactan protein 26
22	E	Oleur061Scf0531g14031	HB11	Homeobox-leucine zipper protein	GO:0009637;GO:0009646;GO:0045893
15	E	Oleur061Scf0531g24001	LOC107925089	Dof zinc finger protein
6	E	Oleur061Scf0537g01024	ARC5	Dynamin-type G domain-containing protein	GO:0009739;GO:0010020;GO:0016559;GO:0007623
2	E	Oleur061Scf0538g01026	CHR5	Protein CHROMATIN REMODELING 5	GO:0006357;GO:0034728
2	E	Oleur061Scf0539g00002	expa2	Expansin	GO:0042558;GO:0006949;GO:0009664;GO:0009653
6	E	Oleur061Scf0624g02005	FAH1	Cytochrome P450	GO:0042221;GO:0008610;GO:0006631
18	E	Oleur061Scf0626g17002	R1A-6_2	Putative late blight resistance protein-like r1a-6	GO:0006457;GO:0006952;GO:0051707;GO:0050832
18	E	Oleur061Scf0678g06015	EFE	EFE	GO:0009805;GO:1901360;GO:0032259;GO:0009423;GO:0002238
6	E	Oleur061Scf0680g04026	FMO1	Putative flavin-containing monooxygenase 1
2	E	Oleur061Scf0691g00021	5PT1	Inositol-1,4,5-triphosphate-5-phosphatase	GO:0032957;GO:0046856;GO:0009845
6	E	Oleur061Scf0700g03001	LOC107419014	phosphopyruvate hydratase	GO:0010090;GO:0006096
18	E	Oleur061Scf0753g00019	ag12	Subtilisin-like protease SBT1.9	GO:0006508;GO:0009827;GO:0010628;GO:0043171;GO:0097264;GO:1900367;GO:1902066
6	E	Oleur061Scf0772g02006		STRUBBELIG-RECEPTOR FAMILY 2	GO:0050896
18	E	Oleur061Scf0799g12026	LOC105163690	Uncharacterized protein LOC105163690	GO:0019674
6	E	Oleur061Scf0808g01028	MMT1	Methionine S-methyltransferase	GO:0009058;GO:0001887;GO:0046500;GO:1901566;GO:0032259
6	E	Oleur061Scf0829g01012	UGT86A1	UDP-glycosyltransferase 86A1	GO:0009718;GO:0016114
18	E	Oleur061Scf0853g01001	CYP81Q2	(+)-piperitol/(+)-sesamin synthase CYP81Q2	GO:0044550
6	E	Oleur061Scf0872g05003	LOC105170714	Uncharacterized protein LOC105170714
2	E	Oleur061Scf0882g02013	11431858	Rho-GAP domain-containing protein	GO:0007165
2	E	Oleur061Scf0882g02018	11431858	Rho-GAP domain-containing protein	GO:0006644;GO:0007165;GO:0050482
18	E	Oleur061Scf0904g01004	cg12	Subtilase	GO:0010628;GO:0006508;GO:0009827;GO:0043171;GO:0097264;GO:1902066;GO:1900367
6	E	Oleur061Scf0914g05007	11441204	DUF3411 domain protein
15	E	Oleur061Scf0915g03033	25492820	Phototropic-responsive NPH3 family protein	GO:0016567
22	E	Oleur061Scf0937g08030
22	E	Oleur061Scf0937g08031
6	E	Oleur061Scf0943g05020	erf1	Ethylene transcription factor	GO:0006952;GO:0009873
6	E	Oleur061Scf0970g06014	CEY00_Acc21042	Cyclin-dependent kinase	GO:0045292;GO:0006364;GO:0016310;GO:0032259
2	E	Oleur061Scf1017g03028	OLEA9_A031960	Heavy metal-associated isoprenylated plant 39 isoform X1
2	E	Oleur061Scf1030g00009	100828474	Calcineurin-like phosphoesterase domain-containing protein
15	E	Oleur061Scf1057g07015	BG9	Beta-glucosidase 9	GO:0006952;GO:0006002;GO:0005975
18	E	Oleur061Scf1152g01015	plc3	Phosphoinositide phospholipase C	GO:0016042;GO:0051209;GO:0048015;GO:0048437;GO:0035556;GO:0009553;GO:0010601;GO:0006629;GO:0009556
22	E	Oleur061Scf1181g01030	OLEA9_A118745	Ubiquitin-like-specific protease 1A	GO:0140021;GO:1990544;GO:0006508
6	E	Oleur061Scf1185g00005	ear	Enoyl ACP reductase	GO:0006720;GO:0006633
6	E	Oleur061Scf1195g01010
6	E	Oleur061Scf1219g05016	TE3	Acyl-acyl carrier protein thioesterase TE3, chloroplastic	GO:0006629
18	E	Oleur061Scf1267g00003	LOC107768496	Probable leucine-rich repeat receptor-like serine/threonine-protein kinase At3g14840 isoform X2	GO:0009755;GO:0016310;GO:0098542
22	E	Oleur061Scf1314g00017	LOC105161769	Transcription factor bHLH49	GO:0009451;GO:0006355
2	E	Oleur061Scf1320g04026	ANN3	Annexin D3	GO:0009651;GO:0009408;GO:0006950;GO:0006011;GO:0009409;GO:0009414
2	E	Oleur061Scf1320g04046	ANN4	Annexin D4	GO:0009414;GO:0006970;GO:0009409;GO:0006950;GO:0009737;GO:0009408;GO:0009651
6	E	Oleur061Scf1342g01005	GAPDH	Glyceraldehyde-3-phosphate dehydrogenase	GO:0006096;GO:0006006;GO:0006720
18	E	Oleur061Scf1380g01004	11406512	Disease resistance protein (CC-NBS-LRR class) family protein	GO:0098542;GO:0006952;GO:0051707
15	E	Oleur061Scf1401g02029	LOC105165065	Transcription repressor	GO:0045892
2	E	Oleur061Scf1410g08002	LOC109713444	Cyclin-dependent kinase	GO:0006364;GO:0016310;GO:0032259;GO:0045292
15	E	Oleur061Scf1466g01012	At1g60690	Probable aldo-keto reductase 3	GO:0034220
22	E	Oleur061Scf1571g05001	CYP707A1	Abscisic acid 8'-hydroxylase CYP707A1	GO:1901576;GO:0016125;GO:0009737;GO:0009733;GO:0051762;GO:0009414;GO:0046345;GO:0009856;GO:0044550;GO:0033075
15	E	Oleur061Scf1579g00008	MCM7	Vacuolar protein sorting-associated protein 51 homolog	GO:0048193;GO:0042147;GO:0032456;GO:0010305;GO:0015031;GO:0007049;GO:0007041;GO:0006268;GO:0007030;GO:0006270;GO:0006869
18	E	Oleur061Scf1610g00005	LOC116192541	Short-chain dehydrogenase/reductase	GO:0006720;GO:0009298
2	E	Oleur061Scf1712g00004	faeA	C2 domain-containing protein	GO:0006629
6	E	Oleur061Scf1724g05020	LOC111491690	Meiosis-specific protein ASY1 isoform X2	GO:0007129;GO:0051603;GO:0009556;GO:0051026;GO:0007130;GO:0006368;GO:0051321;GO:0016578;GO:0009554
18	E	Oleur061Scf1731g00008	ndhK	NADH-plastoquinone oxidoreductase subunit K	GO:0009060;GO:0015990;GO:0019684
6	E	Oleur061Scf1733g02005	CYP71A8	Cytochrome P450 71A8	GO:0016114;GO:1901576;GO:0051762
18	E	Oleur061Scf1733g08032
18	E	Oleur061Scf1811g04013	LOC105163775	Transcription factor IBH1-like	GO:0006355
2	E	Oleur061Scf1827g02027	CYP80G2	Corytuberine synthase	GO:1901576;GO:0051762;GO:1901012;GO:0009699;GO:0044550;GO:0009820;GO:0033075
6	E	Oleur061Scf1834g04015	ear	Enoyl-ACP reductase	GO:0006633;GO:0006720
6	E	Oleur061Scf1954g00012	IFM89_013441	Protein kinase domain-containing protein	GO:0009231;GO:0007229;GO:0016310;GO:0008152
15	E	Oleur061Scf2124g00028	LYS5	LysM type receptor kinase	GO:0031348;GO:0016310;GO:0009738;GO:0009789;GO:0045087
22	E	Oleur061Scf2134g01003	LOC105156420	Aspartyl protease family protein 2	GO:0006508;GO:0045493
22	E	Oleur061Scf2146g02013	Hgsnat	Heparan-alpha-glucosaminide N-acetyltransferase	GO:0000956;GO:0006260;GO:0000398
2	E	Oleur061Scf2217g03011	LBD21	LOB domain-containing protein 21	GO:0009799;GO:0009965;GO:0048441;GO:0009954;GO:0010199;GO:0009944;GO:0006355
2	E	Oleur061Scf2283g00001	LOC105167886	LOW QUALITY protein E6-like	GO:0016310
22	E	Oleur061Scf2371g01018	NFD4	Protein NUCLEAR FUSION DEFECTIVE 4
6	E	Oleur061Scf2371g02019	znrf3	E3 ubiquitin-protein ligase	GO:0006511;GO:0016567;GO:0000105
22	E	Oleur061Scf2420g00019	11415388	DUF4228 domain protein	GO:0016310;GO:0016024;GO:0009620
15	E	Oleur061Scf2445g02001	ALDH2B4	Aldehyde dehydrogenase family 2 member B4, mitochondrial	GO:0043248;GO:0010597;GO:0006406;GO:0007623
6	E	Oleur061Scf2492g01001	bHLH2	BHLH transcription factor	GO:0006355;GO:0031326;GO:0080090
15	E	Oleur061Scf2518g04019	PSBP1	Oxygen-evolving enhancer protein 2-1, chloroplastic	GO:0015979
6	E	Oleur061Scf2551g00008	rfa	Replication protein A 32 kDa subunit B-like	GO:0000724;GO:0006260;GO:0006281;GO:0006289;GO:0006310;GO:0006807;GO:0009058;GO:0010048;GO:0040029;GO:0043170;GO:0044238
6	E	Oleur061Scf2551g00010	rfa	Replication protein A C-terminal domain-containing protein	GO:0000724;GO:0006260;GO:0006281;GO:0006289;GO:0006310;GO:0006807;GO:0009058;GO:0043170;GO:0044238
2	E	Oleur061Scf2594g03009	AtNdr1	Serine/threonine-protein kinase tricorner	GO:0042752;GO:0016310;GO:0035556
6	E	Oleur061Scf2675g01002	PFK	ATP-PFK	GO:0006002
6	E	Oleur061Scf2685g02009	OLEA9_A022729	Late blight resistance homolog R1A-3 isoform X1	GO:0006457;GO:0006952;GO:0051707;GO:0050832
2	E	Oleur061Scf2817g00002	pldp15	Glucose acyltransferase	GO:0019748;GO:0006508
6	E	Oleur061Scf2866g02055	PQL1	Oxygen-evolving enhancer protein	GO:0015979;GO:0009767
18	E	Oleur061Scf2888g00033	F6H	Flavonoid-6-hydroxylase	GO:1901576;GO:0051762;GO:0044550
2	E	Oleur061Scf2903g03022	SAR1	Longin domain-containing protein	GO:0016192
15	E	Oleur061Scf3004g03001	LOC113708036	Ankyrin repeat-containing protein BDA1-like isoform X1
2	E	Oleur061Scf3034g00010	101256605	Myosin-2 heavy chain
2	E	Oleur061Scf3048g04002	AVT1C	Amino acid transporter avt1c	GO:0045292;GO:0009734;GO:0000481;GO:0003333;GO:0006865
2	E	Oleur061Scf3134g00006	SAR1	V-SNARE coiled-coil homology domain-containing protein	GO:0016192
18	E	Oleur061Scf3230g00005	11432144	RING-type E3 ubiquitin transferase	GO:0016567;GO:0071456
6	E	Oleur061Scf3283g05020	OLEA9_A046368	Disease resistance RPP13 1	GO:0006952;GO:0051707
6	E	Oleur061Scf3287g01021	PRE5	Transcription factor PRE5	GO:0009740;GO:0006355;GO:0009741;GO:0040008;GO:0009826;GO:0048510;GO:0009640
15	E	Oleur061Scf3317g02003	LOC105160287	Growth-regulating factor	GO:0032502;GO:0099402;GO:0006355;GO:0006351
2	E	Oleur061Scf3329g00046	SASPL_140775	Phorbol-ester/DAG-type domain-containing protein	GO:0051707;GO:0006952
22	E	Oleur061Scf3374g02014	OLEA9_A121804	Apoptotic ATPase	GO:0051707;GO:0006952;GO:0098542
22	E	Oleur061Scf3399g01020
15	E	Oleur061Scf3422g00007	LOC113727673	Transcription factor bHLH18-like
6	E	Oleur061Scf3485g01010	mc304	DUF538 domain-containing protein
2	E	Oleur061Scf3490g06007	100792883	Myosin-9	GO:0000160
6	E	Oleur061Scf3503g01011	alf	Fructose-bisphosphate aldolase	GO:0007165;GO:0030388;GO:0071456;GO:0031930;GO:0006094;GO:0006096
6	E	Oleur061Scf3562g01018	MLP	Putative major latex-like protein	GO:0006952
6	E	Oleur061Scf3592g02002	BBE2	Berberine bridge enzyme-like protein 2	GO:0042179;GO:0009820
6	E	Oleur061Scf3592g03004	BBE2	FAD-binding PCMH-type domain-containing protein	GO:0009820;GO:0042179
22	E	Oleur061Scf3663g07048	PNSL3	Photosynthetic NDH subunit of lumenal location 3, chloroplastic	GO:0019684;GO:0015979;GO:0009767
18	E	Oleur061Scf3674g01006	lox2	Lipoxygenase	GO:0006633;GO:0010597;GO:0034440;GO:0031408
6	E	Oleur061Scf3785g04027	EMB3003	Dihydrolipoyllysine-residue acetyltransferase component 5 of pyruvate dehydrogenase complex, chloroplastic	GO:0006096;GO:0006086;GO:0009836;GO:0009725
2	E	Oleur061Scf3833g00009	LOC105167458	Sulfotransferase
22	E	Oleur061Scf3969g00003	11422867	Pentatricopeptide repeat-containing protein	GO:0006508;GO:0006367;GO:0006289;GO:0009451
2	E	Oleur061Scf4119g00018	At5g18840	Sugar transporter ERD6-like 16	GO:0055085
18	E	Oleur061Scf4142g00010	kb1	Putative beta-subunit of K+ channels	GO:0006813;GO:0034220
6	E	Oleur061Scf4143g00003	KLCR3	MalT-like TPR region domain-containing protein	GO:0031347;GO:0006720;GO:0009860
2	E	Oleur061Scf4164g01016	11445113	Haloacid dehalogenase-like hydrolase (HAD) superfamily protein
18	E	Oleur061Scf4242g01047	AATP1	AAA-ATPase ASD, mitochondrial	GO:0006950
18	E	Oleur061Scf4459g00005	HIPP06	Heavy metal-associated isoprenylated plant protein 6	GO:0042254
22	E	Oleur061Scf4462g01005
6	E	Oleur061Scf4622g05016	LOC105171376	RING-type E3 ubiquitin transferase	GO:0010498;GO:0055046;GO:0009561;GO:0051726;GO:0031145;GO:0016567
18	E	Oleur061Scf4658g00003	CYP71A6	Cytochrome P450 71A6	GO:0016114;GO:1901576;GO:0051762
6	E	Oleur061Scf4685g00012	OLEA9_A089903	Sentrin-specific protease 1-like	GO:0006508
2	E	Oleur061Scf4786g00001	CMTA2	CG-1 domain-containing protein	GO:0000245;GO:0006355;GO:0006357;GO:0009409;GO:0045893;GO:0051171;GO:0060255;GO:0071275;GO:0080090
6	E	Oleur061Scf4897g03036	LOC104223545	Zyxin
22	E	Oleur061Scf4987g00041	LOC107411766	Universal stress protein A-like protein	GO:0048856;GO:0016192;GO:0006886;GO:0016042;GO:0016567;GO:0010033
18	E	Oleur061Scf5059g02053	EREB46	Ethylene-responsive transcription factor WIN1	GO:0009737;GO:0042335;GO:0006970;GO:0045893;GO:1904278;GO:0009414;GO:1902584;GO:0009738;GO:0009873;GO:0006952
2	E	Oleur061Scf5224g01013	GA20ox	Gibberellin 20-oxidase	GO:0009908;GO:0002238;GO:0009826;GO:0009805;GO:0009686;GO:0009416
2	E	Oleur061Scf5233g01026	LOC104590187	Annexin	GO:0009414;GO:0006011;GO:0009409;GO:0006950;GO:0009651;GO:0009408
22	E	Oleur061Scf5417g00025	NFD4	Nodulin-like domain-containing protein
6	E	Oleur061Scf5445g00001	LTA2	Dihydrolipoyllysine-residue acetyltransferase component 4 of pyruvate dehydrogenase complex, chloroplastic	GO:0009725;GO:0009836;GO:0042617;GO:0006096;GO:0006086
6	E	Oleur061Scf5691g03005	ERD2	ER lumen protein-retaining receptor	GO:0006621;GO:0015031
2	E	Oleur061Scf5843g03006	LOC107822151	Type I inositol polyphosphate 5-phosphatase 2-like isoform X1	GO:0046856;GO:0009845;GO:0032957
2	E	Oleur061Scf5876g00010		Disease resistance RPP13 1	GO:0006952;GO:0050832;GO:0051707
18	E	Oleur061Scf5999g01021	LOC104601249	Nascent polypeptide-associated complex subunit alpha, muscle-specific form-like isoform X1	GO:0019441;GO:0043622;GO:0009965;GO:0051211
15	E	Oleur061Scf6251g00004	LOC107781578	Probable receptor-like protein kinase At5g24010	GO:0016310
6	E	Oleur061Scf6461g01031	LOC105156896	Uncharacterized protein LOC105156896 isoform X1	GO:0032981
2	E	Oleur061Scf6774g00010	LOC110427182	Exopolyphosphatase PRUNE1-like isoform X1	GO:0071705
22	E	Oleur061Scf6776g04029	cGT1	Glycosyltransferase	GO:0016192;GO:0009718;GO:0032259
6	E	Oleur061Scf6829g00012
15	E	Oleur061Scf6854g01007	cycD3a	G1 S-specific cyclin D	GO:0007049;GO:0042546;GO:0044772;GO:0051301
2	E	Oleur061Scf6908g01021	PDCT	Phosphatidylcholine	GO:0046470
6	E	Oleur061Scf6980g00001	LOC113742684	WEB family protein At1g12150-like	GO:0009903;GO:0009904
6	E	Oleur061Scf7016g00003	VIT_14s0068g01400	CASP-like protein 1F2
18	E	Oleur061Scf7101g00029	lox2	Lipoxygenase	GO:0031408;GO:0034440;GO:0006633;GO:0010597
6	E	Oleur061Scf7152g00019		Vezatin
6	E	Oleur061Scf7244g01033	LOC105159374	Rop guanine nucleotide exchange factor 1	GO:0080092;GO:0009860;GO:2000012
6	E	Oleur061Scf7250g01010	PFKa	6-phosphofructokinase, pyrophosphate dependent	GO:0009749;GO:0006002;GO:0015979;GO:0009750
6	E	Oleur061Scf7362g00008	MVAK	Mevalonate kinase	GO:0016126;GO:0016310;GO:0019287;GO:0008299
6	E	Oleur061Scf7364g00004	LOC105174315	Glutamate receptor
2	E	Oleur061Scf7407g01033	LACS9	Long chain acyl-CoA synthetase 9, chloroplastic	GO:0006631;GO:0009698
2	E	Oleur061Scf7509g01011	CTOMT1	Cathecol O-methyltransferase 1	GO:0019438;GO:0009809;GO:0032259;GO:0009813;GO:0071704
18	E	Oleur061Scf7670g00010	ORP4B	Oxysterol-binding protein
2	E	Oleur061Scf7901g00016	DRTS	Bifunctional dihydrofolate reductase-thymidylate synthase	GO:0046654;GO:0032259;GO:0009089;GO:0006730;GO:0006231
2	E	Oleur061Scf7978g08020	SLS4	Cytochrome P450 CYP72A219-like	GO:0016114;GO:1901576
6	E	Oleur061Scf7981g00005	LOC101496334	Uncharacterized protein LOC101496334	GO:0006508
18	E	Oleur061Scf8027g01001	MTN3	Bidirectional sugar transporter SWEET	GO:0008643
2	E	Oleur061Scf8046g02029	25492948	DUF538 family protein	GO:0006508
2	E	Oleur061Scf8057g00005	102582030	Basic 7S globulin 2 small subunit	GO:0045493;GO:0006508
2	E	Oleur061Scf8288g00005	11431858	Rho-GAP domain-containing protein	GO:0007165
15	E	Oleur061Scf8288g00015	11431858	Rho-GAP domain-containing protein	GO:0007165
6	E	Oleur061Scf8329g00018	At1g66430	Probable fructokinase-6, chloroplastic	GO:0016310;GO:0006633;GO:0019252;GO:0006000;GO:0071704;GO:0016051
15	E	Oleur061Scf8348g01007
22	E	Oleur061Scf8348g03010
2	E	Oleur061Scf8376g12047	11432964	Solute carrier family 35 member F1	GO:0006352
6	E	Oleur061Scf8516g03016	pme2	Pectinesterase	GO:0009264;GO:0042545;GO:0045490
2	E	Oleur061Scf8641g03005	LOC105035653	Heavy metal-associated isoprenylated plant protein 39
2	E	Oleur061Scf8641g03010		Sentrin-specific protease 1-like	GO:0006508
6	E	Oleur061Scf8711g00027	ENO1	Enolase 1, chloroplastic	GO:0006096;GO:0010090
15	E	Oleur061Scf8953g00053	NOV	Protein NO VEIN C-terminal domain-containing protein	GO:0001708;GO:0005975;GO:0009793;GO:0009926;GO:0010305;GO:0016310;GO:0019827;GO:0030041;GO:0034314;GO:0048364
6	E	Oleur061Scf9025g00008	25484957	Dihydrolipoamide acetyltransferase component of pyruvate dehydrogenase complex	GO:0006086;GO:0009725;GO:0009836
6	E	Oleur061Scf9035g01014	GPMA	phosphoglycerate mutase (2,3-diphosphoglycerate-dependent)	GO:0006419;GO:0006096
18	E	Oleur061Scf9147g00002	LOC105165603	Cytochrome P450 CYP72A219-like	GO:1901576;GO:0016114;GO:0051762
18	E	Oleur061Scf9152g02001	mdn1	Midasin	GO:0000055
15	E	Oleur061Scf9154g00010	SVOP	Major facilitator, sugar transporter, major facilitator superfamily	GO:0008643
22	E	Oleur061Scf9162g12033	LOC113718741	PGG domain-containing protein
2	E	Oleur061Scf9165g19009	ANN2	Annexin D2	GO:0006950;GO:0090378;GO:0015774;GO:0009408;GO:0009651;GO:0009414;GO:0080022;GO:0009409;GO:0110128
15	E	Oleur061Scf9166g00017	DCL2	Endoribonuclease Dicer homolog 2 isoform X1	GO:0030422;GO:0051214;GO:0010267;GO:0031047;GO:0006396
17	F	Oleur061Scf0032g00022	GT7	UDP-glycosyltransferase
17	F	Oleur061Scf0042g08012	STR2	ABC transporter G family member STR2	GO:0055085;GO:0009610;GO:0036377
17	F	Oleur061Scf0054g00008	CSLG2	Cellulose synthase-like protein G2	GO:0030244;GO:0009833
17	F	Oleur061Scf0072g15002	LOC105157865	BAH domain-containing protein	GO:0006351;GO:0034244;GO:0045814;GO:2000028
17	F	Oleur061Scf0095g00021	102585649	PAR1 protein	GO:0098542
17	F	Oleur061Scf0192g00010	4CL	4-coumarate--CoA ligase	GO:0000398;GO:0006633;GO:0048367;GO:0009910;GO:0006631;GO:0090410;GO:0045892;GO:0009698
17	F	Oleur061Scf0196g04024	OLEA9_A044695	Zinc finger ZAT1-like
17	F	Oleur061Scf0241g02025		Putative F-box protein PP2-B10-like	GO:0007165
17	F	Oleur061Scf0251g03041	OLEA9_A048991	Aspartic ase PCS1-like	GO:0006508;GO:0006865;GO:0012501
17	F	Oleur061Scf0393g00005	EPR	Exopolysaccharide receptor	GO:0006886;GO:0016192;GO:0016310;GO:0045087
17	F	Oleur061Scf0405g01003		Wound-induced protein 1	GO:0007186
17	F	Oleur061Scf0512g00012
17	F	Oleur061Scf0531g22007	HannXRQ_Chr05g0140521	Kelch-type beta propeller	GO:0007165
17	F	Oleur061Scf0612g02005	3GT	Glycosyltransferase	GO:0009718;GO:0016114;GO:0002238
17	F	Oleur061Scf0923g01004	SHT	Spermidine hydroxycinnamoyl transferase	GO:0080088;GO:0009698;GO:0009555;GO:0009753;GO:0010584;GO:0009820;GO:0009836;GO:0009411;GO:0009751;GO:0042617;GO:0009725
17	F	Oleur061Scf1335g00021	MYB35	MYB-related transcription factor	GO:0009737;GO:0010118;GO:0010597;GO:0009733;GO:0009651;GO:0006355
17	F	Oleur061Scf1369g04025	MIOX	Inositol oxygenase	GO:0019310;GO:0019853
17	F	Oleur061Scf1382g03033	rbm38	RRM domain-containing protein
17	F	Oleur061Scf1495g02045	CCL8	Malonate--CoA ligase	GO:0006633;GO:0006631;GO:0051225;GO:0090410;GO:0071704;GO:0009698
17	F	Oleur061Scf1606g00017	bbe1	FAD-binding PCMH-type domain-containing protein	GO:0009753;GO:0009820;GO:0042179;GO:0009821
17	F	Oleur061Scf1610g03017	CYP704A2	Abieta-7,13-dien-18-ol hydroxylase	GO:1901576;GO:0033075;GO:0051762;GO:0044550
17	F	Oleur061Scf1648g00008	PPX2	Serine/threonine-protein phosphatase PP-X isozyme 2	GO:0051017;GO:0051639;GO:0006265;GO:0007131;GO:0000724
17	F	Oleur061Scf1670g01003	bHLH	BHLH transcription factor
17	F	Oleur061Scf1773g01028	11422126	Receptor-like serine/threonine-protein kinase	GO:0016310;GO:0048544;GO:0060320
17	F	Oleur061Scf2062g00002	rbm38	RNA-binding protein 38
17	F	Oleur061Scf2069g02013	UGT71A15	UDP-glycosyltransferase 71A15	GO:0009718;GO:0016114
17	F	Oleur061Scf2080g02008	LOC105179439	Nuclear transcription factor Y subunit	GO:0006357
17	F	Oleur061Scf2091g02058	11412772	Receptor-like serine/threonine-protein kinase	GO:0016310;GO:0048544
17	F	Oleur061Scf2231g02019	CMTA4	CG-1 domain-containing protein	GO:0051171;GO:0006355;GO:0006357;GO:0060255
17	F	Oleur061Scf2292g01050	LOC104215930	Uncharacterized protein LOC104215930	GO:0010231;GO:0009408;GO:0010162
17	F	Oleur061Scf2342g05021	UGT79B6	UDP-glycosyltransferase 79B6	GO:0046283;GO:0009813;GO:0009718;GO:1901576
17	F	Oleur061Scf2358g02011	ZZD2	DELLA RGL1-like protein	GO:0006355;GO:0009610
17	F	Oleur061Scf2358g05026	faeA	Fungal lipase-like domain-containing protein	GO:0006629
17	F	Oleur061Scf2481g00014	LOC107421926	Transcription factor bHLH112-like	GO:0006357
17	F	Oleur061Scf2726g01016	WRI1	AP2/ERF domain-containing protein	GO:0006952
17	F	Oleur061Scf3313g00003	bbe1	FAD-binding PCMH-type domain-containing protein	GO:0009821;GO:0042179;GO:0009820;GO:0009753
17	F	Oleur061Scf3381g00017	PERK8	Protein kinase domain-containing protein	GO:0016310;GO:0050896
17	F	Oleur061Scf3877g00020	MYB60	Transcription factor MYB60	GO:0010118;GO:0009737;GO:0006355;GO:0009733;GO:0009651;GO:0010597
17	F	Oleur061Scf4338g00028	LOC115731523	AP2-like ethylene-responsive transcription factor At1g16060	GO:0006952
17	F	Oleur061Scf4752g00016	MIOX	Inositol oxygenase	GO:0019310;GO:0019853
17	F	Oleur061Scf4974g00005	RER4	Protein RETICULATA-RELATED 4, chloroplastic-like
17	F	Oleur061Scf5035g02006	SMT2	Methyltransferase	GO:0006694;GO:0016126;GO:0032259;GO:0090378
17	F	Oleur061Scf5050g00019	11412772	Receptor-like serine/threonine-protein kinase	GO:0048544;GO:0016310
17	F	Oleur061Scf5259g00001	CSLG2	Cellulose synthase-like protein G2	GO:0030244;GO:0009833
17	F	Oleur061Scf5722g00005	cg12	Subtilase	GO:1900367;GO:0097264;GO:0043171;GO:1902066;GO:0010628;GO:0009827;GO:0006508
17	F	Oleur061Scf6430g02022	MLP34	MLP-like protein 34	GO:0006952;GO:0002253
17	F	Oleur061Scf6769g01044	CYP85A1	Cytochrome P450 85A1	GO:0010268;GO:0016114;GO:0001578;GO:0009647;GO:0016125;GO:0051762;GO:0016132
17	F	Oleur061Scf7041g01004	gluII	Glucosidase II subunit alpha	GO:0009826;GO:0006491;GO:0005975
17	F	Oleur061Scf7338g00006	PUB4	U-box domain-containing protein 4	GO:0048583
17	F	Oleur061Scf7823g04025	LOC105170900	protein RETICULATA-RELATED 4, chloroplastic
17	F	Oleur061Scf8147g02013	LOC105161267	Aspartic proteinase PCS1	GO:0006508;GO:0046274;GO:0006865;GO:0012501
17	F	Oleur061Scf8165g01025	RPS2	Disease resistance protein rps2	GO:0051707;GO:0006952;GO:0098542
17	F	Oleur061Scf8413g00012	SAUR72	Auxin-responsive protein SAUR72	GO:0009733;GO:0009734
17	F	Oleur061Scf8822g07044	Dsk1	Dual-specific kinase DSK1	GO:0016310;GO:0050896
13	G	Oleur061Scf0006g00021	LOC104246618	Transcription factor bHLH95-like	GO:0010115;GO:0048317;GO:0009793;GO:0008652;GO:0010162;GO:0046938;GO:0009960;GO:0010038
5	G	Oleur061Scf0013g03030	HD	3-hydroxyacyl-[acyl-carrier-protein] dehydratase	GO:0009245;GO:0006633
5	G	Oleur061Scf0028g06063	25493194	Cytochrome P450	GO:0051762;GO:0016114;GO:0033075;GO:1901576
1	G	Oleur061Scf0029g08033	GSTU16	glutathione transferase	GO:0009407;GO:0042221;GO:0006749
1	G	Oleur061Scf0040g00013	ERF38	AP2/ERF domain-containing protein	GO:0009753;GO:0071497;GO:0009751;GO:0034605;GO:0009861;GO:0045088;GO:0006952;GO:0009873;GO:0045893;GO:0006520;GO:1900030;GO:0009863
5	G	Oleur061Scf0052g00010	LOC106780437	non-specific serine/threonine protein kinase	GO:0048544;GO:0016310
5	G	Oleur061Scf0058g11023	LOC107825247	Serine/threonine-protein kinase STY8-like isoform X3	GO:0008152;GO:0006637;GO:0007229;GO:0016310;GO:0009231
13	G	Oleur061Scf0092g00007	LACS9	Long chain acyl-CoA synthetase 9, chloroplastic	GO:0006631;GO:0009698
1	G	Oleur061Scf0094g08003	C71A4	Cytochrome P450	GO:1901576;GO:0016114;GO:0051762
5	G	Oleur061Scf0095g01003
5	G	Oleur061Scf0095g02045
10	G	Oleur061Scf0099g01021	LOC105158777	IQ-DOMAIN 1-like
5	G	Oleur061Scf0112g01001	accB	Biotin carboxyl carrier protein of acetyl-CoA carboxylase	GO:0006633
5	G	Oleur061Scf0115g00005	DIT1	Dicarboxylate transporter 1, chloroplastic	GO:0015729;GO:0015742;GO:0019676;GO:0009624;GO:0015743;GO:0071423
1	G	Oleur061Scf0122g05001	LOC105157862	Uncharacterized protein LOC105157862 isoform X1	GO:0046034;GO:1902600
1	G	Oleur061Scf0122g06016	11409434	PRONE domain-containing protein	GO:0080092
5	G	Oleur061Scf0122g14015
1	G	Oleur061Scf0139g01008	LOC113721263	Uncharacterized protein LOC113721263	GO:0019674
1	G	Oleur061Scf0151g02047	11425257	Pectin acetylesterase	GO:0071555
19	G	Oleur061Scf0169g03016	TEX10	Pre-rRNA-processing protein Ipi1 N-terminal domain-containing protein	GO:0007049
5	G	Oleur061Scf0174g01007	wrky1	WRKY transcription factor	GO:0050896
5	G	Oleur061Scf0176g01006	OLEA9_A065862	Agamous-like MADS-box AGL82	GO:0006357;GO:0045944;GO:0031047;GO:0006396
5	G	Oleur061Scf0180g02022	CBSX1	CBS domain-containing protein CBSX1, chloroplastic	GO:0045454
5	G	Oleur061Scf0183g02031	lpdA	Dihydrolipoyl dehydrogenase	GO:0046685
13	G	Oleur061Scf0200g02004	PFK	ATP-dependent 6-phosphofructokinase	GO:0006002
10	G	Oleur061Scf0222g00008	LOC113742684	WEB family protein At1g12150-like	GO:0009903;GO:0009904
5	G	Oleur061Scf0224g04018	OLEA9_A056763	Probable LRR receptor-like serine threonine-kinase At3g47570	GO:0099402;GO:0009755;GO:0006004;GO:0051707;GO:0006952;GO:0050832;GO:0016310
14	G	Oleur061Scf0225g03010	LOC104222680	Retrotransposon gag domain-containing protein
5	G	Oleur061Scf0239g05015	hsr203J	Hsr203J
10	G	Oleur061Scf0278g02028	CBP1	Carboxypeptidase	GO:0006508;GO:0019748
19	G	Oleur061Scf0291g04001		Ubiquitinyl hydrolase 1
10	G	Oleur061Scf0305g00001	25495888	PB1 domain-containing protein	GO:0006879;GO:0016310;GO:0007165
1	G	Oleur061Scf0318g00016	ag12	Subtilisin-like protease	GO:0097264;GO:0006354;GO:0009827;GO:0043171;GO:0010628;GO:1902066;GO:0006508;GO:1900367
1	G	Oleur061Scf0318g04032	LOC113737296	Codeine O-demethylase-like	GO:0009805;GO:0032259;GO:0002238
1	G	Oleur061Scf0321g02007	SPPA	Peptidase S49 domain-containing protein	GO:0006465;GO:0006508;GO:0006783
10	G	Oleur061Scf0322g01015	ICI3	Subtilisin inhibitor 1	GO:0016540;GO:0009611;GO:0009737
5	G	Oleur061Scf0337g05001	OLEA9_A069236	KH domain-containing At4g18375 isoform X1	GO:0055129;GO:0010468
1	G	Oleur061Scf0352g05025	At1g61390	G-type lectin S-receptor-like serine/threonine-protein kinase At1g61390	GO:0016310;GO:0048544;GO:0006955;GO:0060320
5	G	Oleur061Scf0352g08016	OIU85_022979	Apple domain-containing protein	GO:0048544;GO:0016310
13	G	Oleur061Scf0355g01007	ATL23	RING-type E3 ubiquitin transferase	GO:0016567
5	G	Oleur061Scf0359g04028	Din_018556	DUF668 domain-containing protein	GO:0045927;GO:0008299
13	G	Oleur061Scf0360g08004	REM16	TF-B3 domain-containing protein
19	G	Oleur061Scf0362g03002	100799195	Fe2OG dioxygenase domain-containing protein	GO:0002238;GO:0032259;GO:0009805
19	G	Oleur061Scf0364g07011	TIC56	Hydroxyproline-rich glycoprotein family protein	GO:0006417;GO:0045037
19	G	Oleur061Scf0367g02010	11435035	2'-phosphotransferase	GO:0006388
19	G	Oleur061Scf0371g02010	UPL4	HECT-type E3 ubiquitin transferase	GO:0000209;GO:0006511;GO:0043161
19	G	Oleur061Scf0371g02025	LOC101488306	HECT-type E3 ubiquitin transferase	GO:0000209;GO:0006511;GO:0043161
1	G	Oleur061Scf0387g01003	LOC113695744	Uncharacterized protein LOC113695744	GO:0019674
5	G	Oleur061Scf0410g05008	ACSL3	AMP-dependent synthetase/ligase domain-containing protein	GO:0009698
19	G	Oleur061Scf0416g07005	WNK11	non-specific serine/threonine protein kinase	GO:0016310;GO:0035556
13	G	Oleur061Scf0423g00018	hcs1	BPL/LPL catalytic domain-containing protein	GO:0036211;GO:0042966;GO:0006996
5	G	Oleur061Scf0426g03019	WRI1	Ethylene-responsive transcription factor WRI1	GO:0006110;GO:1901959;GO:0009744;GO:0009873;GO:0006952;GO:0006109
5	G	Oleur061Scf0440g03031	bglu3	Beta-glucosidase	GO:0005975
5	G	Oleur061Scf0443g02031	LOC113734619	Probable purine permease
5	G	Oleur061Scf0484g11021		Kinetochore protein Spc24	GO:0007049;GO:0051301;GO:0051983
19	G	Oleur061Scf0486g04013	LOC105166278	Protein ACCUMULATION AND REPLICATION OF CHLOROPLASTS 6, chloroplastic	GO:0009658;GO:0006334;GO:0001732;GO:0009739;GO:0010020
19	G	Oleur061Scf0489g01023	GLO5	Glycolate oxidase 3	GO:0009854;GO:0042742;GO:0050665;GO:0051707;GO:0000349
1	G	Oleur061Scf0494g00005	GA20ox1	2-oxoglutarate-dependent dioxygenase GA 20-oxidase	GO:0009826;GO:0009805;GO:1901360;GO:0009416;GO:0009908;GO:0009686;GO:0044550;GO:0002238
19	G	Oleur061Scf0506g03003	LOC111466594	glucan endo-1,3-beta-D-glucosidase	GO:0048193;GO:0005975;GO:0006952
14	G	Oleur061Scf0511g03003	exp1	Expansin	GO:0009664;GO:0042558;GO:0006949;GO:0009653
14	G	Oleur061Scf0511g04005	expa2	Expansin	GO:0009653;GO:0042558;GO:0009664
1	G	Oleur061Scf0531g08017	LOC104229962	diacylglycerol O-acyltransferase	GO:0009836;GO:0019432;GO:0045017;GO:0009725
5	G	Oleur061Scf0548g00033	talB	transaldolase	GO:0005992;GO:0005975;GO:0006098
13	G	Oleur061Scf0586g02004	LOC105155759	Protein DETOXIFICATION	GO:1990961
10	G	Oleur061Scf0590g06015	FER	Receptor-like protein kinase FERONIA	GO:0032922;GO:0010118;GO:0016310;GO:0009738;GO:0030308;GO:0009723;GO:0009788;GO:0019243;GO:0009742;GO:0010483;GO:0050832;GO:0046777;GO:0009791;GO:0009741;GO:0048364;GO:0009873
5	G	Oleur061Scf0591g00001	lpdA	Dihydrolipoyl dehydrogenase	GO:0046685
1	G	Oleur061Scf0604g02006	sus1	Sucrose synthase	GO:0005985
13	G	Oleur061Scf0609g05014	KAS2	3-oxoacyl-[acyl-carrier-protein] synthase II, chloroplastic	GO:0006633;GO:0006636;GO:0009793;GO:0009631
14	G	Oleur061Scf0626g17003	11419176	Carbohydrate esterase plant-like protein
10	G	Oleur061Scf0631g01003	BIR1	Protein kinase domain-containing protein	GO:0050832;GO:0098542;GO:0016310
19	G	Oleur061Scf0646g01017	11430361	Plant/F20B17-9 protein
5	G	Oleur061Scf0663g03021	FBN5	Plastid lipid-associated protein/fibrillin conserved domain-containing protein	GO:0000350;GO:0006887;GO:0006893;GO:0010236;GO:0015031
1	G	Oleur061Scf0674g11013	ACA8	Calcium-transporting ATPase 8, plasma membrane-type	GO:0009414;GO:0009624;GO:0009409
5	G	Oleur061Scf0682g01022	EFE	EFE	GO:0032259;GO:0002238;GO:0009805
10	G	Oleur061Scf0683g06013		ENTH domain-containing protein
10	G	Oleur061Scf0700g01002	PDCT	Phosphatidylcholine	GO:0046470
13	G	Oleur061Scf0710g03020	25499396	Putative calcium/calmodulin-dependent protein kinase	GO:0016310
10	G	Oleur061Scf0711g00003	OLEA9_A079371
5	G	Oleur061Scf0724g03015	ear	Enoyl-ACP reductase	GO:0006720;GO:0006633
13	G	Oleur061Scf0738g01011	LOC105170296	Uncharacterized protein LOC105170296	GO:0010150
19	G	Oleur061Scf0785g00001	HSP	SHSP domain-containing protein	GO:0009408;GO:0051259;GO:0042542;GO:0009651;GO:0006457;GO:0006950
5	G	Oleur061Scf0788g00014	ACR11	ACT domain-containing protein ACR	GO:0008652;GO:0009409;GO:0009416;GO:0009744
13	G	Oleur061Scf0794g01025	GGPS1	Geranylgeranyl pyrophosphate synthase, chloroplastic	GO:0043693;GO:0033386;GO:0018279;GO:0016117;GO:0033384;GO:0045337;GO:0008299;GO:0009753
1	G	Oleur061Scf0794g01030	LOC107787375	Anthocyanidin 3-O-glucosyltransferase 5-like	GO:0006777;GO:0009718;GO:0016114
10	G	Oleur061Scf0816g01014	OLEA9_A085025	B3 domain-containing Os02g0598200-like
13	G	Oleur061Scf0816g02018	LOC105166350	Vinorine synthase-like	GO:0009820;GO:0009725;GO:0071704
19	G	Oleur061Scf0821g04019
10	G	Oleur061Scf0847g03014	OLEA9_A102798	STOREKEEPER -like	GO:0006360;GO:0006355
1	G	Oleur061Scf0881g03012	GST14	glutathione transferase	GO:0042221;GO:0009407;GO:0006749
19	G	Oleur061Scf0899g00027	100832030	RRM domain-containing protein	GO:0010229;GO:0000398
1	G	Oleur061Scf0905g01001	TorNPF17	Proton-dependent oligopeptide transporter	GO:0055085
10	G	Oleur061Scf0910g11001		Membrane protein insertion efficiency factor	GO:0019252
5	G	Oleur061Scf0940g00005	CCL10	Probable CoA ligase CCL10	GO:0009695;GO:0031408;GO:0009698
5	G	Oleur061Scf0941g04004	100812598	Integrin-linked protein kinase family	GO:0000045;GO:0007229;GO:0010506;GO:0016310
5	G	Oleur061Scf0956g00006	LOC110423186	Uncharacterized protein LOC110423186	GO:0006355;GO:0016310
5	G	Oleur061Scf0968g03028	ear	Enoyl ACP reductase	GO:0006633;GO:0006720
13	G	Oleur061Scf0972g01029	543918	mitogen-activated protein kinase kinase kinase	GO:0016310;GO:0002221;GO:1900150;GO:1900424;GO:0000165
5	G	Oleur061Scf0983g01001	mip1	Raptor N-terminal CASPase-like domain-containing protein	GO:0031929;GO:0071230;GO:0010492;GO:0030307;GO:0010506;GO:0010507;GO:0009793;GO:0009267
1	G	Oleur061Scf0999g03006	LOC113728702	Pelargonidin 3-O-(6-caffeoylglucoside) 5-O-(6-O-malonylglucoside) 4'''-malonyltransferase-like	GO:0071704;GO:0009725;GO:0009820
5	G	Oleur061Scf1016g05007	25489547	LRR receptor-like kinase	GO:0050832;GO:0016310
5	G	Oleur061Scf1020g01047	MVAK	Mevalonate kinase	GO:0019287;GO:0016126;GO:0016310;GO:0008299
5	G	Oleur061Scf1022g02016	NLP1	NIN-like transcription factor	GO:0010167
13	G	Oleur061Scf1054g04028
19	G	Oleur061Scf1070g00022
1	G	Oleur061Scf1074g03001	25491955	RING-type domain-containing protein	GO:0010150
10	G	Oleur061Scf1074g09001	CESA3	Probable cellulose synthase A catalytic subunit 3 [UDP-forming]	GO:0030244;GO:0071555;GO:0071669;GO:0009833
1	G	Oleur061Scf1074g10031	LOC105174163	Uncharacterized protein LOC105174163	GO:0007031;GO:0016192;GO:0006366;GO:0006886
10	G	Oleur061Scf1081g03032	NCS1	S-norcoclaurine synthase 1	GO:0006979;GO:0009820;GO:0009805;GO:0002238;GO:0042744
19	G	Oleur061Scf1087g00001	CCH1	Two-pore calcium channel	GO:0010119;GO:0050896;GO:0080141;GO:0019722;GO:0006816;GO:0009845
10	G	Oleur061Scf1104g00022	LOC105175859	E3 ubiquitin-protein ligase BOI-like	GO:0043067
1	G	Oleur061Scf1105g03022	STE24	CAAX prenyl protease	GO:0071586
13	G	Oleur061Scf1117g00014	CHP	Cysteine-histidine-rich C1 domain family protein
14	G	Oleur061Scf1133g00005	11425310	Type I inositol-1,4,5-trisphosphate 5-phosphatase	GO:0046856
1	G	Oleur061Scf1142g01017	CAT5	Cationic amino acid transporter 5	GO:0006865;GO:0032049;GO:0016024
5	G	Oleur061Scf1142g07007	NAC1	NAC protein 1	GO:0048731;GO:0006355
5	G	Oleur061Scf1162g00012
13	G	Oleur061Scf1170g00022	LOC110770903	Kelch-like protein 21	GO:0007165
5	G	Oleur061Scf1170g03007	tr1	Tropinone reductase homolog	GO:0006720;GO:0009710
19	G	Oleur061Scf1173g02011		Mitochondrial amidoxime reducing component 2-like	GO:0006952;GO:0032787;GO:0051707
19	G	Oleur061Scf1176g00011	CDC2A	Cell division control protein 2 homolog A	GO:0000082;GO:0016310;GO:0010389;GO:0007165;GO:0051301;GO:0051445;GO:0010033;GO:0007049;GO:0010468
19	G	Oleur061Scf1187g00010
5	G	Oleur061Scf1195g01005	accB	Biotin carboxyl carrier protein of acetyl-CoA carboxylase	GO:0006633
1	G	Oleur061Scf1202g04007	PURA	DETOXIFICATION 21-like	GO:0006167;GO:1990961
5	G	Oleur061Scf1213g01043	sld1	Cytochrome b5 heme-binding domain-containing protein	GO:0006629;GO:0006636
5	G	Oleur061Scf1219g01003	STR2	ABC transporter G family member STR2	GO:0009610;GO:0055085;GO:0036377
10	G	Oleur061Scf1229g01004	LOC107814341	Mitochondrial amidoxime reducing component 2-like isoform X2	GO:0032787
1	G	Oleur061Scf1229g03005	gao	Gibberellin 2-oxidase	GO:0009416;GO:0002238;GO:0009805;GO:0045487
14	G	Oleur061Scf1250g01058	UGT50	Glycosyltransferase	GO:0009718;GO:0044238;GO:0016114;GO:0044249;GO:0008299;GO:1901576
19	G	Oleur061Scf1263g01019	Ltv1	Protein LTV1-like	GO:0000056;GO:0042274
1	G	Oleur061Scf1275g00001	HB1	HD-ZIP protein	GO:0045893
10	G	Oleur061Scf1295g03025	EX70I	Exocyst subunit Exo70 family protein	GO:0015031;GO:0009609;GO:0006887;GO:0009610;GO:0036377
1	G	Oleur061Scf1327g02002	ASH1	Alpha/beta hydrolase fold-3 domain-containing protein	GO:0009717;GO:0009813;GO:0046287
14	G	Oleur061Scf1327g02013	CXE8	Alpha/beta hydrolase fold-3 domain-containing protein	GO:0046287;GO:0009717;GO:0009813
19	G	Oleur061Scf1361g02020
10	G	Oleur061Scf1364g01023	maoI	Amine oxidase	GO:0007166;GO:0009308;GO:0009753;GO:0009820;GO:0042179;GO:0042221
13	G	Oleur061Scf1369g08007	ASH1	Alpha/beta hydrolase fold-3 domain-containing protein	GO:0046287;GO:0009717;GO:0009813
13	G	Oleur061Scf1369g08016	HIDM	2-hydroxyisoflavanone dehydratase	GO:0009813;GO:0046287;GO:0009717
5	G	Oleur061Scf1410g07023	LOC109713444	Cyclin-dependent kinase	GO:0006364;GO:0016310;GO:0032259;GO:0045292
5	G	Oleur061Scf1410g07027	CEY00_Acc21042	Cyclin-dependent kinase	GO:0032259;GO:0006364;GO:0016310;GO:0045292
5	G	Oleur061Scf1412g07002		Cardiolipin synthase N-terminal domain-containing protein
5	G	Oleur061Scf1427g05008	LOC105177098	Uncharacterized protein LOC105177098	GO:0055085
19	G	Oleur061Scf1432g01001	pp2C	protein-serine/threonine phosphatase	GO:0009409;GO:0009414;GO:0009738;GO:0009788;GO:0010119;GO:0051607
5	G	Oleur061Scf1438g00018	mate1	Multidrug and toxic compound extrusion protein	GO:0010044;GO:0016036
5	G	Oleur061Scf1459g13026	LOC105158873	Uncharacterized protein LOC105158873
5	G	Oleur061Scf1486g02032	CTOMT1	Cathecol O-methyltransferase 1	GO:0009813;GO:0019438;GO:0009809;GO:0032259;GO:0071704
1	G	Oleur061Scf1506g08001	SFH8	CRAL-TRIO domain-containing protein	GO:0005978;GO:0006231;GO:0046654
14	G	Oleur061Scf1513g00026	106295099	Bifunctional inhibitor/plant lipid transfer protein/seed storage helical domain-containing protein	GO:0006869
1	G	Oleur061Scf1563g00015	GEAS	Germacrene A synthase	GO:0045338;GO:0016102;GO:0016099;GO:0045339;GO:0051762;GO:0016106;GO:0009753;GO:0010597;GO:0120251
1	G	Oleur061Scf1607g00023	11436485	Matrix metalloproteinase	GO:0032981;GO:0030574;GO:0006508;GO:0030198;GO:0043436
10	G	Oleur061Scf1626g01012	LOC110412441	E3 ubiquitin-protein ligase NRDP1-like
5	G	Oleur061Scf1627g00057	bHLH7	BHLH transcription factor 7	GO:0006357;GO:0006355
5	G	Oleur061Scf1652g01022	LOC105168170	Replication factor C subunit 5-like	GO:0006281;GO:0048658;GO:0006260;GO:0006261
13	G	Oleur061Scf1653g00013	LOC105171042	Glucan endo-1,3-beta-glucosidase 14	GO:0048193;GO:0006952;GO:0005975
19	G	Oleur061Scf1655g01019	sHsp4	SHSP domain-containing protein	GO:0042542;GO:0009651;GO:0006457;GO:0009408;GO:0051259
5	G	Oleur061Scf1664g03001	102589017	TOD1/MUCI70 glycosyltransferase-like domain-containing protein
5	G	Oleur061Scf1733g02013	RFS2	galactinol--sucrose galactosyltransferase	GO:0000162;GO:0005975
5	G	Oleur061Scf1777g00032	LOC105156896	Uncharacterized protein LOC105156896 isoform X1	GO:0032981
1	G	Oleur061Scf1779g00017	dhmA2	AB hydrolase-1 domain-containing protein
5	G	Oleur061Scf1779g00019	dhmA2	AB hydrolase-1 domain-containing protein
10	G	Oleur061Scf1794g11011	LOC107801059	non-specific serine/threonine protein kinase	GO:0016310;GO:0050832;GO:0098542
5	G	Oleur061Scf1799g00042	SSL4	Strictosidine synthase conserved region domain-containing protein	GO:0009058
10	G	Oleur061Scf1840g00002	7DLGT	7-deoxyloganetic acid glucosyl transferase	GO:0009813;GO:1900994;GO:0009718;GO:0016114;GO:1901576
1	G	Oleur061Scf1858g00044
5	G	Oleur061Scf1866g01007	11435055	Centromere protein S	GO:0007129;GO:0000712;GO:0006281;GO:0036297;GO:0006312;GO:0007131;GO:0031297
5	G	Oleur061Scf1899g07003	ISG3	Secreted glycoprotein 3	GO:0048544;GO:0016310
13	G	Oleur061Scf1954g01001	SLG	S-locus glycoprotein	GO:0048544;GO:0016310
5	G	Oleur061Scf1954g01005	SLG	Receptor-like serine/threonine-protein kinase	GO:0048544;GO:0016310
5	G	Oleur061Scf1966g00028
5	G	Oleur061Scf1987g02015	pdhB	Pyruvate dehydrogenase E1 component subunit beta	GO:0048868;GO:0006096;GO:0006086
10	G	Oleur061Scf2005g02032		Sentrin-specific protease 1-like	GO:0006508
10	G	Oleur061Scf2029g00055	OLEA9_A074436	Zinc finger ZAT9-like
1	G	Oleur061Scf2035g03022	PFK	ATP-dependent 6-phosphofructokinase	GO:0006002
5	G	Oleur061Scf2045g00015	cycB1	B-like cyclin	GO:0051301;GO:0007015;GO:0010119;GO:0044772;GO:0007049
5	G	Oleur061Scf2060g00003	TPP2	tripeptidyl-peptidase II	GO:0006508;GO:0071555
10	G	Oleur061Scf2067g03021	LOC111293735	S-acyltransferase	GO:0006612;GO:0048767
1	G	Oleur061Scf2069g00005	gao	Fe2OG dioxygenase domain-containing protein	GO:0002238;GO:0009416;GO:0045487;GO:0009805
1	G	Oleur061Scf2077g01003	FNSI	Flavone synthase	GO:0009805;GO:0002238;GO:1901360;GO:0044550
13	G	Oleur061Scf2086g02015	EXPA15	Expansin-A15	GO:0009664;GO:0006949;GO:0009653
1	G	Oleur061Scf2291g00006	nol10	NUC153 domain-containing protein	GO:0000462;GO:0009561;GO:0046856
13	G	Oleur061Scf2296g03007	MYB5	MYB transcription factor	GO:0010597;GO:0090378;GO:0006355;GO:0045892;GO:0010224;GO:2000762;GO:1903086
19	G	Oleur061Scf2304g00037	sHsp3	SHSP domain-containing protein	GO:0009651;GO:0042542;GO:0071456;GO:0000302;GO:0006457;GO:0070973;GO:0006950;GO:0009408;GO:0051259
14	G	Oleur061Scf2306g00013	NCED2	9-cis-epoxycarotenoid dioxygenase NCED2, chloroplastic	GO:0016121;GO:0009688;GO:0009414;GO:0009737
1	G	Oleur061Scf2313g01002	101250782	Putative ovule protein	GO:0009058;GO:0009409;GO:0030639;GO:0006338;GO:0006281
1	G	Oleur061Scf2313g01004	11436788	Pentatricopeptide repeat-containing protein At1g02060, chloroplastic	GO:0006281;GO:0006338;GO:0009058;GO:0009409;GO:0030639
10	G	Oleur061Scf2336g06014	OLEA9_A045755	C1-like, Zinc finger, RING FYVE PHD-type	GO:0006281;GO:0006511
5	G	Oleur061Scf2358g05024	faeA	Fungal lipase-like domain-containing protein	GO:0006629
10	G	Oleur061Scf2396g00009
5	G	Oleur061Scf2430g00008	pma	Plasma membrane ATPase	GO:0051453;GO:0120029;GO:1902600
19	G	Oleur061Scf2462g00016	FDFT1	Squalene synthase	GO:0016120;GO:0009753;GO:1902438;GO:0008610;GO:0090378;GO:0008299;GO:0009751;GO:0042542;GO:0045338;GO:0002238;GO:0016135;GO:0009723;GO:0009058;GO:0071731
19	G	Oleur061Scf2462g00017		Squalene synthase	GO:0009058
5	G	Oleur061Scf2507g00011	PPS5	IST1-like protein	GO:0015031;GO:0006139;GO:0008104;GO:0006261
14	G	Oleur061Scf2513g00004	acgat	Glycosyltransferase	GO:1901576;GO:0009813;GO:0033303;GO:0009698;GO:0051555;GO:0016114;GO:0009718;GO:0033485
10	G	Oleur061Scf2517g02007	ann12	Annexin	GO:0009409;GO:0009414;GO:0042742;GO:0006950;GO:0009651;GO:0090378;GO:0009408
13	G	Oleur061Scf2597g01035	PTR1	Protein NRT1/ PTR FAMILY 8.1-like	GO:0015031;GO:0042938;GO:0006807;GO:0009860;GO:0055085;GO:0006857;GO:0042939
14	G	Oleur061Scf2615g10017	LOC105170017	Glucan endo-1,3-beta-glucosidase 14-like	GO:0005975;GO:0006952;GO:0048193
1	G	Oleur061Scf2646g00023	LOC104225383	Receptor-like serine/threonine-protein kinase	GO:0016310;GO:0048544
14	G	Oleur061Scf2685g01002		Zinc finger BED domain-containing RICESLEEPER 1-like
19	G	Oleur061Scf2685g02003	OLEA9_A117991	Late blight resistance homolog R1A-3 isoform X1	GO:0050832;GO:0006457;GO:0006952;GO:0051707
5	G	Oleur061Scf2685g02042
14	G	Oleur061Scf2700g02006	LOC105177540	Uncharacterized protein LOC105177540
10	G	Oleur061Scf2722g01006	EDR2	START domain-containing protein	GO:0006508;GO:0006777
13	G	Oleur061Scf2733g00004	LTM	DCD domain-containing protein
13	G	Oleur061Scf2818g00021	KPRO	Receptor-like serine/threonine-protein kinase	GO:0048544;GO:0016310;GO:0051707
13	G	Oleur061Scf2862g00008	cad2	Enoyl reductase (ER) domain-containing protein	GO:0008152;GO:0009809;GO:0071704;GO:0006720
13	G	Oleur061Scf2866g02050	CXXS1	Thioredoxin-like protein CXXS1	GO:0042545;GO:0006879;GO:0007018
10	G	Oleur061Scf2874g16027	LOC105158344	Uncharacterized protein LOC105158344
5	G	Oleur061Scf2884g03024	NML1	BTB domain-containing protein	GO:0009862;GO:0016567;GO:0034220;GO:0042742;GO:0050832;GO:0051245;GO:2000022;GO:2000031
5	G	Oleur061Scf2917g01001
14	G	Oleur061Scf2935g00002	25497604	NADH-ubiquinone reductase complex 1 MLRQ subunit
5	G	Oleur061Scf2968g03009	kasI	beta-ketoacyl-[acyl-carrier-protein] synthase I	GO:0009793;GO:0006633;GO:0010020
13	G	Oleur061Scf2972g00003	SHT	Spermidine hydroxycinnamoyl transferase	GO:0009820;GO:0009555;GO:0009836;GO:0009753;GO:0080088;GO:0009751;GO:0009411;GO:0009725;GO:0010584;GO:0009698;GO:0042617
5	G	Oleur061Scf2984g01007	BRAA03T09550Z	HMA domain-containing protein	GO:0050896
5	G	Oleur061Scf3001g00016	bkr3	3-oxoacyl-[acyl-carrier-protein] reductase	GO:0030497;GO:0006633;GO:0006720;GO:0006629
14	G	Oleur061Scf3012g00027	LRK10	Protein kinase domain-containing protein	GO:0016310
5	G	Oleur061Scf3020g00003	PFK	ATP-dependent 6-phosphofructokinase	GO:0006002
10	G	Oleur061Scf3023g02005	LOC116207436	Probable calcium-binding protein CML45
5	G	Oleur061Scf3030g05036	BLP3	AT3g56130/F18O21_90	GO:0016192;GO:1902600;GO:0010960;GO:0009664;GO:0030488;GO:0006633;GO:0006730;GO:0045717
10	G	Oleur061Scf3032g00013		Membrane protein insertion efficiency factor YidD	GO:0019252
1	G	Oleur061Scf3082g21081	FLZ1	FLZ-type domain-containing protein	GO:0042594;GO:0071456;GO:0080188;GO:1905582;GO:0009744;GO:0009749;GO:0006355
19	G	Oleur061Scf3090g02004	LOC105170373	Exocyst subunit Exo70 family protein	GO:0015031;GO:0006887
5	G	Oleur061Scf3090g13035	accA	acetyl-CoA carboxytransferase	GO:0006633;GO:2001295
5	G	Oleur061Scf3122g01012	MADSy5	Type I MADS box transcription factor	GO:0045944;GO:0006357
5	G	Oleur061Scf3127g00010	DCT	Dicarboxylate transporter 2.1, chloroplastic	GO:0015813;GO:0015729;GO:0071423;GO:0009624;GO:0019676
1	G	Oleur061Scf3133g00012	chlD	Mg-protoporphyrin IX chelatase	GO:0015979;GO:0015995
13	G	Oleur061Scf3133g12018	PRCP	Lysosomal Pro-X carboxypeptidase	GO:0006508
5	G	Oleur061Scf3161g05005	GES	Geraniol synthase	GO:0010597;GO:0120251;GO:0045339;GO:0043693;GO:0016102;GO:0033383
14	G	Oleur061Scf3192g00010	11419176	Sialate O-acetylesterase domain-containing protein
10	G	Oleur061Scf3195g03019	HIPP06	Heavy metal-associated isoprenylated plant protein 6	GO:0042254
5	G	Oleur061Scf3202g00020	accB	Biotin carboxyl carrier protein of acetyl-CoA carboxylase	GO:0006633
5	G	Oleur061Scf3205g00008	ACR11	ACT domain-containing protein ACR	GO:0008652;GO:0009409;GO:0009416;GO:0009744
5	G	Oleur061Scf3221g00020	lpd2	Dihydrolipoyl dehydrogenase	GO:0046685
14	G	Oleur061Scf3224g04027	TorNPF19	Proton-dependent oligopeptide transporter	GO:0055085
5	G	Oleur061Scf3274g00026	NQR	ARP protein	GO:0008152;GO:0006720;GO:0006979
10	G	Oleur061Scf3306g00013	SAUR32	Auxin-responsive protein SAUR32	GO:0006631;GO:0009734;GO:1900140;GO:0009733
1	G	Oleur061Scf3382g00010	101249400	Exocyst subunit Exo70 family protein	GO:0006887;GO:0015031
5	G	Oleur061Scf3402g00030	2ODD5	2-oxoglutarate-dependent dioxygenase	GO:1901360;GO:0009805;GO:0002238;GO:0044550
5	G	Oleur061Scf3407g01016
13	G	Oleur061Scf3421g00010	cmk_9	Cytidylate kinase	GO:0009451;GO:0016310;GO:0016117
1	G	Oleur061Scf3436g02022	LTP9	Lipid transfer protein	GO:0006869
5	G	Oleur061Scf3476g00006	25484957	Dihydrolipoamide acetyltransferase component of pyruvate dehydrogenase complex	GO:0009725;GO:0006086;GO:0009836
19	G	Oleur061Scf3485g01006	CEY00_Acc29261	Membrane-associated kinase regulator	GO:0016310
5	G	Oleur061Scf3489g02011
10	G	Oleur061Scf3490g06008	101256605	EARLY ENDOSOME ANTIGEN
1	G	Oleur061Scf3512g00003	ACO5	1-aminocyclopropane-1-carboxylate oxidase 5	GO:0044550;GO:0002238;GO:0009805
5	G	Oleur061Scf3534g01035	pold1	DNA polymerase	GO:0006260;GO:0006261;GO:0006287;GO:0006297;GO:0045004
10	G	Oleur061Scf3538g03022	MATE	Protein DETOXIFICATION	GO:0009555;GO:0009812;GO:0009901;GO:1990961
5	G	Oleur061Scf3539g02002	EMB3003	Dihydrolipoyllysine-residue acetyltransferase component 5 of pyruvate dehydrogenase complex, chloroplastic	GO:0009836;GO:0006096;GO:0006086;GO:0009725
19	G	Oleur061Scf3571g07006
14	G	Oleur061Scf3572g02022	IAA1	Auxin-responsive protein	GO:0006355;GO:0009734
5	G	Oleur061Scf3577g01010	DHNAT1	1,4-dihydroxy-2-naphthoyl-CoA thioesterase 1	GO:0051289;GO:0042372
13	G	Oleur061Scf3663g07057	ATCXXS1	Monodehydroascorbate reductase (NADH)	GO:0042545;GO:0007018;GO:0006879
5	G	Oleur061Scf3682g00040	CBP1	Carboxypeptidase	GO:0006508;GO:0019748
5	G	Oleur061Scf3725g11030	WRI1	AP2/EREBP transcriptional factor WRI1	GO:0006109;GO:0009873;GO:0006952;GO:0009744;GO:1901959;GO:0006110
1	G	Oleur061Scf3735g01034	MLP	Kirola-like	GO:0006952
5	G	Oleur061Scf3818g01005	wrky1	WRKY domain-containing protein	GO:0050896;GO:0009630;GO:2000012
5	G	Oleur061Scf3843g00043	LRK10_90	Rust resistance kinase Lr10	GO:0016310
10	G	Oleur061Scf3856g00020	LDAP2	Lipid droplet-associated protein 2	GO:0080186;GO:0009555;GO:0006325;GO:1902584;GO:0045927;GO:0019915;GO:0051321;GO:0034389;GO:0015937;GO:0051016
14	G	Oleur061Scf3863g01009	AHK5	Histidine kinase 5	GO:0070301;GO:0071219;GO:0009788;GO:0048364;GO:0071732;GO:0048856;GO:0010033;GO:0010105;GO:0090333;GO:0009736
13	G	Oleur061Scf3889g01053	At3g49900	BTB/POZ domain-containing protein At3g49900	GO:0000103;GO:0034220;GO:0045010;GO:0016567
13	G	Oleur061Scf3898g01024	PCP	Lysosomal Pro-X carboxypeptidase	GO:0006508
1	G	Oleur061Scf3936g00002	NAC20	Transcription factor JUNGBRUNNEN 1	GO:2000377;GO:0006355;GO:0010150;GO:0010120;GO:0042538;GO:0006561;GO:0005992;GO:0009718;GO:1900056
1	G	Oleur061Scf3984g00012	FLZ3	FCS-Like Zinc finger 3	GO:0042594;GO:1905582;GO:0080188;GO:0071456;GO:0009744;GO:0006355;GO:0009749
5	G	Oleur061Scf4028g01021	LOC107809415	Uncharacterized protein LOC107809415	GO:0009833;GO:0030244;GO:0071555
19	G	Oleur061Scf4205g03024	OLEA9_A093318	Cytochrome P450 CYP736A12-like
5	G	Oleur061Scf4248g00009	2ODD5	Fe2OG dioxygenase domain-containing protein	GO:0002238;GO:0009805;GO:0044550;GO:1901360
10	G	Oleur061Scf4263g15021	25496384	C2 domain protein	GO:0006952
10	G	Oleur061Scf4379g00012	LOC107792891	Serine/threonine-protein kinase 38-like	GO:0035556;GO:0016310
1	G	Oleur061Scf4403g03005	DJC76	Chaperone protein dnaJ C76, chloroplastic	GO:0009698
19	G	Oleur061Scf4420g02009	100798320	Stomatal closure-related actin-binding protein coiled-coil domain-containing protein	GO:0007015;GO:0010119;GO:0051301;GO:0007049;GO:0007623
13	G	Oleur061Scf4422g00021	ei1	LysM domain-containing protein
10	G	Oleur061Scf4438g00043	OLEA9_A101558	Probable serine threonine- kinase DDB_G0271682	GO:0016310;GO:0007229;GO:0008152
10	G	Oleur061Scf4457g00018	BHLH113	Transcription factor bHLH113	GO:0006281;GO:0006355;GO:0071897;GO:0006357
10	G	Oleur061Scf4587g01043	dhmA2	AB hydrolase-1 domain-containing protein
5	G	Oleur061Scf4622g05022	ChlADR1	NADPH-dependent aldehyde reductase 1, chloroplastic	GO:0006720
5	G	Oleur061Scf4658g02017	NAC46	Putative NAC domain class transcription factor	GO:0006355
5	G	Oleur061Scf4688g00054	LPD1	Dihydrolipoyl dehydrogenase 1, chloroplastic	GO:0006086;GO:0046685
10	G	Oleur061Scf4808g00010	LOC108991587	SNF2 domain-containing protein CLASSY 3-like	GO:0080188;GO:1900370
13	G	Oleur061Scf4871g01002	GDU2	Protein GLUTAMINE DUMPER 3	GO:0080143;GO:0007205
1	G	Oleur061Scf4895g01014	bHLH120b	BHLH domain-containing protein	GO:0006355;GO:0006357
5	G	Oleur061Scf4920g00009	APK1B	Protein kinase domain-containing protein	GO:0016310
13	G	Oleur061Scf4973g00004	AT2	Acyltransferase 2	GO:0009836;GO:0009820;GO:0071704;GO:0009725
5	G	Oleur061Scf4977g00006	accC	Acetyl-coenzyme A carboxylase biotin carboxylase subunit A	GO:2001295;GO:0006633
14	G	Oleur061Scf4995g00005	PCK2	phosphoenolpyruvate carboxykinase (ATP)	GO:0016310;GO:0006094
1	G	Oleur061Scf4999g00006	GPT2	GPI-anchored protein pfl2
1	G	Oleur061Scf5054g00015	LOC105176138	Probable serine/threonine-protein kinase DDB_G0271682	GO:0016310;GO:0007229
14	G	Oleur061Scf5097g02026	R1A3	Late blight resistance homolog R1A-10	GO:0009626;GO:0006457;GO:0006952;GO:0098542;GO:0051707
13	G	Oleur061Scf5179g02004	100780263	mitogen-activated protein kinase kinase kinase	GO:0000165;GO:1900424;GO:0016310;GO:0002221;GO:1900150
19	G	Oleur061Scf5179g04012	GA20ox	Fe2OG dioxygenase domain-containing protein	GO:0009805;GO:0009826;GO:0009908;GO:0009416;GO:0002238;GO:0009686
5	G	Oleur061Scf5233g01033	ANN4	Annexin D4	GO:0009651;GO:0009409;GO:0006950;GO:0006970;GO:0009408;GO:0009414;GO:0009737
1	G	Oleur061Scf5311g04027	PAE8	Pectin acetylesterase 8	GO:0071555
13	G	Oleur061Scf5312g03013	LOC107930552	F-box/kelch-repeat protein At5g43190-like	GO:0006283;GO:0009767;GO:0031146
5	G	Oleur061Scf5312g04016	EX70I	Exocyst complex component EXO70I	GO:0036377;GO:0009610;GO:0015031;GO:0006887;GO:0009609
19	G	Oleur061Scf5384g04004	AGL66	Agamous-like MADS-box AGL66	GO:0006357
10	G	Oleur061Scf5453g02025	25479569	NADP-dependent alkenal double bond reductase P1	GO:0008152
1	G	Oleur061Scf5475g00001	LOC107418917	Serine protease SPPA, chloroplastic	GO:0006508;GO:0006465
5	G	Oleur061Scf5519g00010	11428187	Remorin C-terminal domain-containing protein	GO:1901700;GO:0009651;GO:0009414;GO:0009737;GO:0010555
13	G	Oleur061Scf5537g00008	crtE	Geranylgeranyl diphosphate synthase	GO:0009753;GO:0045337;GO:0008299;GO:0018279;GO:0016117;GO:0033384;GO:0033386
1	G	Oleur061Scf5598g01057	TSN1	Ribonuclease	GO:0006402;GO:0031047;GO:0032958
5	G	Oleur061Scf5738g02030	HAAD2	3-hydroxyacyl-[acyl-carrier-protein] dehydratase	GO:0006633;GO:0009245
5	G	Oleur061Scf5764g00005	PUB4	U-box domain-containing protein 4	GO:0048583
5	G	Oleur061Scf5798g00010	CHP	Phorbol-ester/DAG-type domain-containing protein
10	G	Oleur061Scf5845g05001
13	G	Oleur061Scf5904g04024	MLP	Putative major latex-like protein	GO:0006952
13	G	Oleur061Scf5937g00022	PKP2	Plastidial pyruvate kinase 2	GO:0006629;GO:0006633;GO:0016310;GO:0006096;GO:0010431;GO:0048316
5	G	Oleur061Scf5957g00001	mate2	Protein DETOXIFICATION	GO:0016036;GO:0010044
10	G	Oleur061Scf6074g01027	WRI1	po	GO:0006952
5	G	Oleur061Scf6112g05003	mt1	Metallothionein-like protein
5	G	Oleur061Scf6112g05004	mt1	Metallothionein-like protein
14	G	Oleur061Scf6126g01002	ATL79	RING-H2 finger protein ATL79	GO:0016567
1	G	Oleur061Scf6197g04019	GA20ox	Gibberellin 20-oxidase	GO:0009908;GO:1901360;GO:0002238;GO:0009686;GO:0009416;GO:0009826;GO:0009805
5	G	Oleur061Scf6253g05006	PRP1	PRP1	GO:0002220;GO:0009651
5	G	Oleur061Scf6282g01023	LOC111446488	Receptor-like serine/threonine-protein kinase	GO:0016310;GO:0048544
5	G	Oleur061Scf6289g00004	LOC116195633	Uncharacterized protein LOC116195633
1	G	Oleur061Scf6310g00026	11425943	Microsomal glutathione S-transferase, putative	GO:0006691
14	G	Oleur061Scf6314g00016	CDL12_15317	F-box domain-containing protein
1	G	Oleur061Scf6430g03006	KIRO	Bet v I/Major latex protein domain-containing protein	GO:0002253;GO:0006952
5	G	Oleur061Scf6529g00026	LOC103719010	Uncharacterized protein LOC103719010 isoform X3	GO:0016567;GO:0080162
5	G	Oleur061Scf6550g00001	LAC4	Laccase	GO:0046274
5	G	Oleur061Scf6559g00002
10	G	Oleur061Scf6570g00013
13	G	Oleur061Scf6570g00032	RT	Anthocyanidin-3-O-glucoside rhamnosyltransferase	GO:0009718;GO:1901576
5	G	Oleur061Scf6570g00046	rt	Glycosyltransferase	GO:1901576;GO:0009718
1	G	Oleur061Scf6581g00007	StNR5	nitrate reductase (NADH)	GO:0006809;GO:0009416;GO:0009610;GO:0042128
10	G	Oleur061Scf6646g00014	AGO1	Protein argonaute 5	GO:0007140;GO:0007143;GO:0009561;GO:0009616;GO:0031047;GO:0035194;GO:0051607;GO:0055046;GO:1903343
1	G	Oleur061Scf6675g00009	nia	Nitrate reductase	GO:0042128;GO:0009610;GO:0006809;GO:0009416
13	G	Oleur061Scf6687g01016	LOC111308950	Transcription factor bHLH95-like	GO:0010115;GO:0009793;GO:0008652;GO:0048317;GO:0010162;GO:0046938;GO:0009960;GO:0010038
13	G	Oleur061Scf6767g02017	LOC113692691	Protein DETOXIFICATION	GO:1990961
5	G	Oleur061Scf6857g00011	CYP81Q32	Cytochrome P450 81Q32	GO:0016114
13	G	Oleur061Scf6908g01003	PDCT	Phosphatidylcholine:diacylglycerol cholinephosphotransferase 1	GO:0046470
10	G	Oleur061Scf6908g01024	PDCT	Phosphatidylcholine:diacylglycerol cholinephosphotransferase 1	GO:0046470
1	G	Oleur061Scf6913g01004	RAD2	RADIALIS	GO:0048262;GO:0009793;GO:0009630;GO:0010597;GO:0009908;GO:0010114
14	G	Oleur061Scf6943g00065	anac042	Putative NAC domain containing protein 42	GO:0042538;GO:0006561;GO:0010120;GO:0006355;GO:2000377;GO:0005992;GO:0010150;GO:1900056;GO:0009718
5	G	Oleur061Scf6944g03001	accC	Acetyl-coenzyme A carboxylase biotin carboxylase subunit A	GO:2001295;GO:0006633
19	G	Oleur061Scf7050g05016	UGT29	UDP-glucosyltransferase 29	GO:0009718;GO:0016135;GO:0044238;GO:0002238;GO:0071704;GO:0016114;GO:0044249;GO:0046246;GO:0008299;GO:1901576
14	G	Oleur061Scf7238g03005	dfr	Dihydroflavonol 4-reductase	GO:0009718;GO:0006720;GO:0043473;GO:0009813
5	G	Oleur061Scf7332g03001	SD18	Receptor-like serine/threonine-protein kinase	GO:0048544;GO:0009820;GO:0016310
1	G	Oleur061Scf7364g01009	LOC105174306	Ethylene-responsive transcription factor ERF087-like	GO:0006397;GO:0009873;GO:0006952;GO:0008380
5	G	Oleur061Scf7374g00001	DCT	Dicarboxylate transporter 2.1, chloroplastic	GO:0015813;GO:0015729;GO:0009624;GO:0071423;GO:0019676
10	G	Oleur061Scf7420g00008	LOC111292858	Probable inactive receptor kinase At2g26730	GO:0050832;GO:0016310
5	G	Oleur061Scf7427g00046	ASY1	HORMA domain-containing protein	GO:0009556;GO:0007129;GO:0051321;GO:0009554;GO:0051603;GO:0051026;GO:0007130
1	G	Oleur061Scf7476g00006	EDR2	START domain-containing protein	GO:0006777;GO:0006508
13	G	Oleur061Scf7554g00018
5	G	Oleur061Scf7582g06004	LOC110759891	2-alkenal reductase (NADP(+)-dependent)-like	GO:0008152
5	G	Oleur061Scf7594g00012	COPT6	Copper transporter 6	GO:0035434
1	G	Oleur061Scf7601g00003
10	G	Oleur061Scf7622g03004	SRP	Stress-related protein	GO:0015937;GO:0051016;GO:0051321;GO:0034389;GO:0019915;GO:0045927;GO:1902584;GO:0006325;GO:0080186;GO:0009555
1	G	Oleur061Scf7670g00008	LOC110773888	Zinc transporter 11-like	GO:0006829;GO:0071577
13	G	Oleur061Scf7708g00041	CXP	Serine carboxypeptidase II-3	GO:0006508
5	G	Oleur061Scf7773g02002	LOC105179681	Cytochrome P450 87A3-like	GO:0010268;GO:0016132;GO:0033075;GO:0016125
10	G	Oleur061Scf7853g02001	SINA4	RING-type E3 ubiquitin transferase	GO:0016567;GO:0009411;GO:0006511
19	G	Oleur061Scf7899g04001	SDC	Serine decarboxylase	GO:0006580;GO:0019752;GO:1901564;GO:1901566
5	G	Oleur061Scf7965g01014	COL12	COL domain class transcription factor	GO:0010117;GO:1905157;GO:0009641;GO:0009640;GO:0006355
1	G	Oleur061Scf8009g01031	BZIP61	Basic leucine zipper 61	GO:0045893;GO:0009555
10	G	Oleur061Scf8035g03013	RFO2	non-specific serine/threonine protein kinase	GO:0006952;GO:0009620;GO:0009826;GO:0010073;GO:0016310;GO:0031347;GO:0045851;GO:0050832;GO:0051707;GO:0099402
14	G	Oleur061Scf8050g01007	At2g23950	Probable LRR receptor-like serine/threonine-protein kinase At2g23950	GO:0007639;GO:0016310;GO:1901653;GO:0050832;GO:0006952;GO:0051707;GO:0048653
1	G	Oleur061Scf8135g00022	XL3	CASP-like protein	GO:0071555;GO:0042546;GO:0010411
13	G	Oleur061Scf8140g00002	LOC105173648	Pollen-specific leucine-rich repeat extensin-like protein 1
13	G	Oleur061Scf8144g00001	PK4	Pyruvate kinase	GO:0006096;GO:0006633;GO:0010431;GO:0016310;GO:0048316
13	G	Oleur061Scf8180g01016	cycB1	B-like cyclin	GO:0007015;GO:0007049;GO:0010119;GO:0044772;GO:0051301
5	G	Oleur061Scf8189g02020	2ODD5	Fe2OG dioxygenase domain-containing protein	GO:1901360;GO:0009805;GO:0002238;GO:0044550
5	G	Oleur061Scf8189g03026	LOC111291942	1-aminocyclopropane-1-carboxylate oxidase homolog 12-like isoform X2	GO:1901360;GO:0009805;GO:0044550;GO:0002238
5	G	Oleur061Scf8189g04037	LOC111291968	1-aminocyclopropane-1-carboxylate oxidase homolog isoform X2	GO:0002238;GO:0044550;GO:1901360;GO:0009805
14	G	Oleur061Scf8215g00002	100781835	DUF506 domain-containing protein	GO:0071596;GO:0032259;GO:0036211;GO:0071456;GO:0016310
1	G	Oleur061Scf8271g01006	NAC	NAC domain protein	GO:0010150;GO:0006355;GO:0031155;GO:0009646;GO:1902265;GO:0048731
19	G	Oleur061Scf8288g07028	gao	Fe2OG dioxygenase domain-containing protein	GO:0002238;GO:0009416;GO:0009805;GO:0044550;GO:0045487;GO:1901360
5	G	Oleur061Scf8348g02008	PAT04	S-acyltransferase	GO:0048767;GO:0006612
1	G	Oleur061Scf8353g00019	ERF012	Ethylene-responsive transcription factor ERF012	GO:1900030;GO:0006520;GO:0009751;GO:0009863;GO:0006952;GO:0009873;GO:0045088;GO:0045893;GO:0034605;GO:0009861;GO:0009753;GO:0071497
5	G	Oleur061Scf8371g02004	VTI12	Vesicle transport v-SNARE N-terminal domain-containing protein	GO:0006886;GO:0006906;GO:0016192;GO:1990019
1	G	Oleur061Scf8376g00004	11415682	Peptide/nitrate transporter	GO:0055085
10	G	Oleur061Scf8407g00010	CYP71D55	Premnaspirodiene oxygenase	GO:0019438;GO:0016114;GO:0051762;GO:0033075;GO:0009699;GO:0044550
14	G	Oleur061Scf8460g01036	bHLH	Transcription factor bHLH	GO:0019287;GO:2000029;GO:0006355;GO:0010214;GO:0031542;GO:0009867;GO:0010026
10	G	Oleur061Scf8643g00017	MFS1	Nodulin-like domain-containing protein
14	G	Oleur061Scf8683g00008		Chloroplast copper zinc-superoxide dismutase	GO:0006801
10	G	Oleur061Scf8712g00030	NAC06	NAC domain-containing protein	GO:0009850;GO:0006355
5	G	Oleur061Scf8787g00035	gbkr1	3-oxoacyl-[acyl-carrier-protein] reductase 1, chloroplastic	GO:0006720;GO:0006629;GO:0006633;GO:0030497
5	G	Oleur061Scf8798g00001	11438534	phenylalanine--tRNA ligase	GO:0043039;GO:0006432
10	G	Oleur061Scf8810g02001
5	G	Oleur061Scf8846g08060	EX70I	Exocyst subunit Exo70 family protein	GO:0006887;GO:0009609;GO:0009610;GO:0015031;GO:0036377
1	G	Oleur061Scf8916g00005	CCD8B	Carotenoid cleavage dioxygenase 8 homolog B, chloroplastic	GO:1901601;GO:0006353;GO:0010223;GO:0016121
19	G	Oleur061Scf8947g00002	PME	Pectinesterase	GO:0042545;GO:0045490
1	G	Oleur061Scf8992g00011	LOC104229303	Metalloendoproteinase 1-like	GO:0043436;GO:0030198;GO:0006508;GO:0030574;GO:0032981
10	G	Oleur061Scf9093g03001
5	G	Oleur061Scf9128g01002		Retrotransposon gag
1	G	Oleur061Scf9140g05015	LOC105166648	Zinc finger protein ZAT5
10	G	Oleur061Scf9150g05006
19	G	Oleur061Scf9152g00009	CXE1	Carboxylesterase 1
14	G	Oleur061Scf9155g01010	CjBAp12	EG45-like domain containing protein	GO:0009627;GO:0045010
1	G	Oleur061Scf9158g05009	SAUR71	Small auxin up regulated protein	GO:0009734;GO:0009733
5	G	Oleur061Scf9159g06028	LIP1P	Lipoyl synthase, chloroplastic	GO:0009107
10	G	Oleur061Scf9161g12023	GLIP5	GDSL esterase/lipase 5	GO:0006629;GO:0008152
1	G	Oleur061Scf9163g09014		Sentrin-specific protease 1-like	GO:0006508
5	G	Oleur061Scf9164g08006	accB	Biotin carboxyl carrier protein of acetyl-CoA carboxylase	GO:0006633
5	G	Oleur061Scf9168g04025	ann12	Annexin	GO:0009408;GO:0009414;GO:0090378;GO:0009409;GO:0009651;GO:0006950;GO:0042742
5	G	Oleur061Scf9170g17001
23	H	Oleur061Scf0002g03004	lih1	Premnaspirodiene oxygenase-like	GO:0002213;GO:0009625;GO:0009753;GO:0033075;GO:0016114;GO:0009751;GO:0010225
29	H	Oleur061Scf0023g01006	MYC35	MYC35	GO:0031326;GO:0006355;GO:0080090
29	H	Oleur061Scf0024g00022	HIPP33	Heavy metal-associated isoprenylated plant protein 33
8	H	Oleur061Scf0029g05033	YSL7	Probable metal-nicotianamine transporter YSL7	GO:0006744
8	H	Oleur061Scf0034g01018	pg2	Polygalacturonase	GO:0005975
8	H	Oleur061Scf0057g01009	PGC1	Polygalacturonase	GO:0005975
29	H	Oleur061Scf0094g09035	ifrl4	NmrA-like domain-containing protein	GO:0090377;GO:0009807;GO:0009699;GO:0006720
29	H	Oleur061Scf0107g06004	pr10	Bet v I/Major latex protein domain-containing protein	GO:0006952;GO:0009607;GO:0009738
7	H	Oleur061Scf0122g04018	AMAT	Methanol O-anthraniloyltransferase	GO:0010597;GO:0009725;GO:0009836;GO:0007623;GO:0006066;GO:0009723;GO:0006084;GO:1901787
7	H	Oleur061Scf0136g01014	cps	ent-copalyl diphosphate synthase	GO:0006720;GO:0042214;GO:0016102;GO:0009686;GO:0016114;GO:0016101;GO:1901946;GO:0006629
8	H	Oleur061Scf0143g02024	Bsep1	Basic secretory protein	GO:0006508;GO:0019408
7	H	Oleur061Scf0145g00016	TBL19	PMR5 domain, PC-Esterase	GO:1990937
8	H	Oleur061Scf0156g04027	ADF5	Actin-depolymerizing factor domain, ADF/Cofilin, ADF-H/Gelsolin-like domain superfamily	GO:0051017;GO:0030042
7	H	Oleur061Scf0162g01002	LOC113706493	Premnaspirodiene oxygenase-like	GO:0044550;GO:0051762;GO:0009699;GO:0019438;GO:0033075
8	H	Oleur061Scf0162g03025	CYP71BE54	Desmethyl-deoxy-podophyllotoxin synthase	GO:0044550;GO:0009699;GO:0051762;GO:0019438;GO:0016114;GO:0033075
8	H	Oleur061Scf0170g05014	ANT17	Leucoanthocyanidin dioxygenase	GO:0007033;GO:0009805;GO:0009753;GO:0010023;GO:0043473;GO:0002238;GO:0009718;GO:0009611
8	H	Oleur061Scf0194g17013	Rosea2	ROSEA2	GO:0006355;GO:0010597
7	H	Oleur061Scf0237g02006	MANA	Alpha-mannosidase	GO:0000272;GO:0006013
8	H	Oleur061Scf0247g05012	MYB14	MYB-related transcription factor	GO:0006355;GO:0010597
7	H	Oleur061Scf0253g01007	sos1	Cyclic nucleotide-binding domain-containing protein	GO:0006811;GO:0051453;GO:0071805;GO:0098719
7	H	Oleur061Scf0267g00009
23	H	Oleur061Scf0286g04033	UGT71E1	UDP-glycosyltransferase 71E1	GO:0016114;GO:0009718
23	H	Oleur061Scf0337g02013	extC	Extensin domain-containing protein	GO:0009664
23	H	Oleur061Scf0351g02060	ISPS	Isoprene synthase, chloroplastic	GO:0050993;GO:0120251;GO:0071482;GO:0071485;GO:0033383;GO:0080027;GO:0010597;GO:0043693;GO:0016102;GO:0009753;GO:0009611;GO:0043612
8	H	Oleur061Scf0355g01017	exp1	Expansin	GO:0009653;GO:0009664
8	H	Oleur061Scf0360g01013	nol10	NUC153 domain-containing protein	GO:0000462
29	H	Oleur061Scf0386g00012	BDR2	At1g79420/T8K14_16	GO:0006913;GO:2001009;GO:0032259;GO:0008643;GO:0048759;GO:0006720;GO:0042254;GO:0071493;GO:0009664
29	H	Oleur061Scf0393g01038	103491391	Transcription factor PAR1-like	GO:0006355
8	H	Oleur061Scf0417g02009	tip	Tonoplast intrinsic protein	GO:0009651;GO:0009414;GO:0015840;GO:0006833;GO:1902074
29	H	Oleur061Scf0458g00014	pr1	Putative pathogenesis related protein 1	GO:0009607
8	H	Oleur061Scf0459g03015	lih1	Premnaspirodiene oxygenase-like	GO:0009751;GO:0033075;GO:0009753;GO:0016114;GO:0002213;GO:0009625;GO:0010225
28	H	Oleur061Scf0586g02015	LOC113695974	Protein DETOXIFICATION	GO:1990961
7	H	Oleur061Scf0604g08014	aco5	1-aminocyclopropane-1-carboxylate oxidase	GO:0071398;GO:0009693;GO:0009805;GO:0044550;GO:0071732;GO:0051365;GO:0002238;GO:1901360
29	H	Oleur061Scf0609g02015	IPT5	Adenylate isopentenyltransferase 5, chloroplastic	GO:0009691;GO:0006400;GO:0008033
23	H	Oleur061Scf0625g00020	PHJA_003025500	G-type lectin s-receptor-like serine/threonine-protein kinase at4g27290	GO:0048544;GO:0016310
8	H	Oleur061Scf0682g01023	EFE	EFE	GO:0009805;GO:0032259;GO:0002238
8	H	Oleur061Scf0694g04007
7	H	Oleur061Scf0704g00007	OLEA9_A082291	Transmembrane protein
8	H	Oleur061Scf0708g00007	ans	anthocyanidin synthase	GO:0007033;GO:0009805;GO:0043473;GO:0002238;GO:0009718;GO:0009753;GO:0010023
23	H	Oleur061Scf0719g01014	CYP4	Premnaspirodiene oxygenase-like	GO:0016114;GO:0033075;GO:0044550
8	H	Oleur061Scf0732g00001	plr	(+)-lariciresinol reductase	GO:0006720;GO:0009411;GO:0009753;GO:0009807;GO:0018130;GO:0019438;GO:0044281;GO:0071704;GO:1902125;GO:1902129;GO:1902131;GO:1902132;GO:1902138
8	H	Oleur061Scf0738g04010	LE	Gibberellin 3-beta-dioxygenase 1	GO:0009416;GO:0009686;GO:0002238;GO:0009805
28	H	Oleur061Scf0791g00017	100795714	Wound-responsive family protein	GO:0071456;GO:0016310;GO:0071704
28	H	Oleur061Scf0803g10028	LOC104241453	Uncharacterized protein LOC104241453	GO:0031119;GO:0009407;GO:0033617;GO:0090522
7	H	Oleur061Scf0813g00002	RHN1	Ras-related protein RHN1-like	GO:0006886
8	H	Oleur061Scf0828g01031	P4H9	Probable prolyl 4-hydroxylase 9	GO:0019748
23	H	Oleur061Scf0829g03031	myb	MYB7	GO:0010597;GO:0006355
23	H	Oleur061Scf0936g03007	lih1	Premnaspirodiene oxygenase-like	GO:0051762;GO:0016114;GO:0009751;GO:0010225;GO:0009753;GO:0033075;GO:0002213;GO:0009625
8	H	Oleur061Scf0952g00023	tlp	Thaumatin-like protein	GO:0009651;GO:0006952;GO:0009607;GO:0008152;GO:0050832;GO:0042542;GO:0009723
8	H	Oleur061Scf0997g01008	LOC105171885	HMG box domain-containing protein
8	H	Oleur061Scf1013g01006	ST	Sulfotransferase	GO:0051923
7	H	Oleur061Scf1058g02031	F6H	Flavonoid-6-hydroxylase	GO:1901576;GO:0044550;GO:0051762
7	H	Oleur061Scf1133g00007	102598120	Inositol-1,4,5-triphosphate-5-phosphatase	GO:0046856
8	H	Oleur061Scf1144g00005	LOC101514010	VQ domain-containing protein	GO:0005992;GO:0016310
7	H	Oleur061Scf1218g05012	gfh2	Cytochrome P450	GO:0051762;GO:0044550;GO:0008299;GO:1901946;GO:0016114;GO:0016102;GO:1901576
7	H	Oleur061Scf1277g04019	11426892	Heavy metal transport/detoxification superfamily protein
29	H	Oleur061Scf1277g05003	MLP	Putative major latex-like protein	GO:0006952
28	H	Oleur061Scf1330g02016
7	H	Oleur061Scf1342g06001	PUB24	U-box domain-containing protein	GO:0016567
7	H	Oleur061Scf1343g00006	LOC113702678	Premnaspirodiene oxygenase-like	GO:0033075;GO:0009699;GO:0051762;GO:0044550;GO:0019438
29	H	Oleur061Scf1344g06003	GA5	Ent-kaurene synthase, Gibberellin-44 dioxygenase	GO:0009826;GO:0009908;GO:0009416;GO:0009686;GO:0009805;GO:0002238
8	H	Oleur061Scf1377g01002	11427868	Peptidoglycan-binding LysM domain protein
7	H	Oleur061Scf1377g01003	EMSA1	LysM domain-containing protein
8	H	Oleur061Scf1377g02014	11406186	LysM domain-containing protein
7	H	Oleur061Scf1395g06002	XYLA	Xylose isomerase	GO:0042732
28	H	Oleur061Scf1450g01056	LBD41	LOB domain-containing protein 41	GO:0071456;GO:0009739;GO:0043161;GO:0010468;GO:0006289;GO:0006355
7	H	Oleur061Scf1497g00011	PHL5	HTH myb-type domain-containing protein	GO:0016132;GO:0010966;GO:0051511;GO:0009742;GO:0016036;GO:2000024;GO:0010167;GO:0010597;GO:0006353;GO:0045893
7	H	Oleur061Scf1588g03020	dxr	1-deoxy-D-xylulose-5-phosphate reductoisomerase	GO:0008299;GO:0019288;GO:0051484
29	H	Oleur061Scf1668g00027	barA	histidine kinase	GO:0030026;GO:0016036;GO:0009414;GO:0008272;GO:0042742;GO:0010086;GO:0010029;GO:0010033;GO:0033500;GO:0071329;GO:0007231;GO:0048831;GO:0048509;GO:0048856
28	H	Oleur061Scf1672g00025
8	H	Oleur061Scf1688g01019	URH1	Uridine nucleosidase 1	GO:0006218;GO:0006139;GO:1901564;GO:0006152
23	H	Oleur061Scf1741g00013	pr10	Pathogenesis-related protein PR10	GO:0009738;GO:0009607;GO:0006952
7	H	Oleur061Scf1747g00024	102589156	beta-N-acetylhexosaminidase	GO:0030203;GO:0005975
29	H	Oleur061Scf1809g03005	LOC105155344	Heavy metal-associated isoprenylated plant protein 47-like
23	H	Oleur061Scf1817g00003	lih1	Premnaspirodiene oxygenase-like	GO:0010225;GO:0009753;GO:0033075;GO:0009625;GO:0002213;GO:0009751;GO:0016114
23	H	Oleur061Scf1817g00007	lih1	Premnaspirodiene oxygenase-like	GO:0033075;GO:0009625;GO:0016114
29	H	Oleur061Scf1823g04017
7	H	Oleur061Scf1899g01028	ATG11	Autophagy-related protein 11	GO:0001934;GO:0010150;GO:0061709;GO:0000422;GO:0000045;GO:0034727
7	H	Oleur061Scf1899g06023	LOC109006111	Ras-related protein Rab5A-like isoform X3	GO:0006886
8	H	Oleur061Scf1899g08025	LOC107764421	G-type lectin S-receptor-like serine/threonine-protein kinase At4g27290	GO:0048544;GO:0016310
7	H	Oleur061Scf1923g00023	At2g44540	Endoglucanase 12	GO:0030245;GO:0000272;GO:0071555
7	H	Oleur061Scf1930g00005	CYP76AH1	Ferruginol synthase	GO:0051762;GO:0044550;GO:1901576;GO:0033075
8	H	Oleur061Scf2076g00025	11407091	Cytochrome P450 family 71 protein	GO:0044550;GO:0033075;GO:0016114
8	H	Oleur061Scf2178g01006	OLEA9_A025485	Gnk2-homologous domain-containing protein	GO:0016310
29	H	Oleur061Scf2178g01007	CRK29_5	Cysteine-rich receptor-like protein kinase 29	GO:0016310
8	H	Oleur061Scf2272g05010	CER2	Transferase	GO:0009836;GO:0009725;GO:0042761;GO:0009555
7	H	Oleur061Scf2292g00018	acuD	Isocitrate lyase	GO:0006097;GO:0006099
8	H	Oleur061Scf2297g02007	ccd4	Carotenoid cleavage dioxygenase 4	GO:1901811;GO:0016121;GO:0009867
29	H	Oleur061Scf2303g03025	MLO	MLO-like protein	GO:0009607;GO:0006952
7	H	Oleur061Scf2311g00004	LOC107802822	Transcription factor bHLH118-like	GO:0006357;GO:0006355
7	H	Oleur061Scf2340g04006	25487441	DUF1635 family protein	GO:0016310
29	H	Oleur061Scf2495g02004	F6H	Flavonoid-6-hydroxylase	GO:1901576;GO:0044550;GO:0051762
8	H	Oleur061Scf2550g00003	25493194	Cytochrome P450 family 71 protein	GO:0051762;GO:1901576;GO:0016114
29	H	Oleur061Scf2559g01003	SLS4	Secologanin synthase 4	GO:0051762;GO:1901576;GO:0016114
8	H	Oleur061Scf2560g00003	HSR201	Benzyl alcohol O-benzoyltransferase	GO:0009725;GO:0009836;GO:0010597;GO:0009723;GO:1901787;GO:0006084;GO:0007623
8	H	Oleur061Scf2567g02011	AR781	AR781	GO:0010038;GO:0000398
7	H	Oleur061Scf2613g00039	MATE	Multidrug and toxic compound extrusion protein	GO:0009555;GO:1990961;GO:0009812;GO:0009901
23	H	Oleur061Scf2615g11023	LOC105170233	F-box At2g27310
7	H	Oleur061Scf2621g01016	LOC105155576	Pumilio homolog 12-like	GO:0006417;GO:0010608;GO:0000472;GO:0000056;GO:0000480;GO:0000447
7	H	Oleur061Scf2685g00023	CEY00_Acc06097	Transcription activator of gluconeogenesis	GO:0006351;GO:0042797
7	H	Oleur061Scf2749g00010	OLEA9_A019198	DETOXIFICATION 35-like	GO:1990961
7	H	Oleur061Scf2838g11054	f3'h	Flavonoid 3'-hydroxylase	GO:0016114;GO:0033075;GO:0051762;GO:1901576
23	H	Oleur061Scf2846g06018	CCD8B	Carotenoid cleavage dioxygenase 8 homolog B, chloroplastic	GO:0016121;GO:1901601;GO:0006353;GO:0010223
23	H	Oleur061Scf2909g02003	plr	(+)-lariciresinol reductase	GO:0018130;GO:0019438;GO:1902132;GO:0071704;GO:1902125;GO:0006720;GO:1902138;GO:0044281;GO:0009807;GO:1902129;GO:0009753;GO:1902131;GO:0009411
7	H	Oleur061Scf2932g00004	SOP3	11-beta-hydroxysteroid dehydrogenase B	GO:0006694;GO:0006720
8	H	Oleur061Scf3010g00004
7	H	Oleur061Scf3024g00025	LOC105158157	Auxin-responsive protein SAUR71-like	GO:0009734;GO:0009733
7	H	Oleur061Scf3082g19002	HEX	Beta-hexosaminidase	GO:0005975;GO:0030203
29	H	Oleur061Scf3136g00021	eas	5-epiaristolochene synthase	GO:0016102;GO:0045339;GO:0016106;GO:0009753;GO:0045338;GO:0016099;GO:0010597;GO:0051762
23	H	Oleur061Scf3143g03029	SSL6	Protein strictosidine synthase-like 6	GO:0009058;GO:0009615;GO:0009753;GO:0009620;GO:0009751;GO:0009723
7	H	Oleur061Scf3186g01019	ARF31	B3 domain-containing protein
23	H	Oleur061Scf3311g02001	lih1	Premnaspirodiene oxygenase-like	GO:0016114;GO:0033075
29	H	Oleur061Scf3311g02002	lih1	Premnaspirodiene oxygenase-like	GO:0016114;GO:0033075
8	H	Oleur061Scf3341g00028
7	H	Oleur061Scf3420g05004	11423834	Transmembrane protein, putative	GO:0009052
29	H	Oleur061Scf3498g00033	IQD18	IQ motif, EF-hand binding protein
29	H	Oleur061Scf3522g00001		DETOXIFICATION 35-like	GO:1990961
7	H	Oleur061Scf3522g00002	FFT	Multidrug and toxic compound extrusion protein	GO:0009555;GO:0009812;GO:0009901;GO:1990961
7	H	Oleur061Scf3522g00028	MATE	Protein DETOXIFICATION	GO:0009901;GO:0009812;GO:1990961;GO:0009555
7	H	Oleur061Scf3561g04034	exp1	Expansin	GO:0009653;GO:0009664
8	H	Oleur061Scf3563g00019
29	H	Oleur061Scf3674g00004	101244563	Alpha-L-arabinofuranosidase B arabinose-binding domain-containing protein	GO:0005975;GO:0046373
29	H	Oleur061Scf3871g02002	pr10	Pathogenesis-related protein PR10	GO:0006952;GO:0009607;GO:0009738
23	H	Oleur061Scf3871g02012	11416218	Bet v I/Major latex protein domain-containing protein	GO:0009607;GO:0006952;GO:0009738
23	H	Oleur061Scf3871g03005	PR	Putative pathogenesis related protein	GO:0009738;GO:0006952;GO:0009607
29	H	Oleur061Scf3871g03007	pr10	Bet v I/Major latex protein domain-containing protein	GO:0009607;GO:0006952;GO:0009738
23	H	Oleur061Scf4248g00001	2ODD5	2-oxoglutarate-dependent dioxygenase	GO:0002238;GO:1901360;GO:0009805;GO:0044550
8	H	Oleur061Scf4502g01002	F3GGT1	Cyanidin 3-O-galactoside 2''-O-xylosyltransferase FGGT1	GO:0009813;GO:0009718;GO:1901576;GO:0016114
23	H	Oleur061Scf4600g01041	LOC113701983	Zinc finger CCCH domain-containing protein 15-like	GO:0051171;GO:0060255;GO:0080090
7	H	Oleur061Scf4628g12025	LOC107762243	BOI-related E3 ubiquitin-protein ligase 1-like	GO:0008654
29	H	Oleur061Scf4730g00019	MLO	MLO-like protein	GO:0009607;GO:0006952
29	H	Oleur061Scf4844g00055	GDU5	Protein glutamine dumper 5	GO:0009615;GO:0007205;GO:0080143
7	H	Oleur061Scf4895g00002	bHLH120b	BHLH domain-containing protein	GO:0006357;GO:0006355
23	H	Oleur061Scf5047g01032	CYP71A6	Cytochrome P450 71A6	GO:0016114;GO:0051762;GO:1901576
8	H	Oleur061Scf5097g02019	OLEA9_A006569	Late blight resistance homolog R1A-10	GO:0006952;GO:0051707;GO:0006457;GO:0098542;GO:0009626;GO:0050832
7	H	Oleur061Scf5140g04019	HPP	Integral membrane HPP family protein	GO:0015706
23	H	Oleur061Scf5140g04027	SDR4	(-)-isopiperitenol/(-)-carveol dehydrogenase, mitochondrial-like	GO:0031525;GO:0006720
8	H	Oleur061Scf5213g00002	ABI3L2	ABI3L domain class transcription factor
7	H	Oleur061Scf5218g00021	LOC111010506	Mavicyanin-like
7	H	Oleur061Scf5276g02005	f3h	Flavanone-3-hydroxylase	GO:0002238;GO:0043473;GO:0009813;GO:0010224;GO:0009805
28	H	Oleur061Scf5329g00001	SjIPT3	Isopentenyltransferase	GO:0008033;GO:0006400;GO:0009691
8	H	Oleur061Scf5582g03010	Nec5	Nectarin 5	GO:0042179;GO:0009820
7	H	Oleur061Scf5815g02027	SD17	Receptor-like serine/threonine-protein kinase	GO:0048544;GO:0016310
8	H	Oleur061Scf5940g00016	11415388	DUF4228 domain protein	GO:0016024;GO:0009620;GO:0016310
23	H	Oleur061Scf6194g01053	GEAS	Germacrene A synthase	GO:0120251;GO:0016106;GO:0045339;GO:0010597;GO:0051762;GO:0033383;GO:0016102;GO:0009753;GO:0016099;GO:0045338
7	H	Oleur061Scf6452g00027	LOC104241453	Uncharacterized protein LOC104241453	GO:0009407;GO:0033617;GO:0090522;GO:0031119
23	H	Oleur061Scf6775g00010	LOC113711747	WAT1-related protein
7	H	Oleur061Scf6840g00023	LOC105169151	RHOMBOID 10, chloroplastic
8	H	Oleur061Scf6859g00023	LOC105172103	Pelargonidin 3-O-(6-caffeoylglucoside) 5-O-(6-O-malonylglucoside) 4'''-malonyltransferase-like	GO:0071704;GO:0009820
28	H	Oleur061Scf6980g00067	101257056	LOB domain-containing protein	GO:0071456;GO:0010468;GO:0043161;GO:0009739;GO:0006289;GO:0006355
7	H	Oleur061Scf7039g02050	SCL32	Scarecrow-like protein 32	GO:0009610;GO:0006355
28	H	Oleur061Scf7237g00005	pme1	Pectinesterase	GO:0042545;GO:0045490;GO:0009835
7	H	Oleur061Scf7271g03003	gfh2	Cytochrome P450	GO:0016102;GO:0016114;GO:1901576;GO:0044550;GO:0051762;GO:1901946;GO:0008299
29	H	Oleur061Scf7476g01027	LOC107831368	Protein GLUTAMINE DUMPER 2-like	GO:0009615;GO:0019048;GO:0007205;GO:0032940;GO:0080143
23	H	Oleur061Scf7481g00001	BBE21	Berberine bridge enzyme-like protein 21	GO:0042179;GO:0009820
28	H	Oleur061Scf7510g00017	WIP3	At4g10262	GO:0016310;GO:0071456;GO:0007205;GO:0071704
28	H	Oleur061Scf7571g00003	PCO2	cysteine dioxygenase	GO:0070483
7	H	Oleur061Scf7978g10022	103491391	Transcription factor PAR1-like	GO:0006355
23	H	Oleur061Scf8146g01006	11429842	Transmembrane protein, putative	GO:0042744;GO:0000723;GO:0006979
23	H	Oleur061Scf8152g03044	SWEET1	Bidirectional sugar transporter SWEET1	GO:0008643;GO:0051260
29	H	Oleur061Scf8336g03021	lih1	Premnaspirodiene oxygenase-like	GO:0016114;GO:0033075;GO:0009625
23	H	Oleur061Scf8336g03022	lih1	Premnaspirodiene oxygenase-like	GO:0016114;GO:0009751;GO:0009625;GO:0002213;GO:0009753;GO:0033075;GO:0010225
7	H	Oleur061Scf8336g04017	lih1	Premnaspirodiene oxygenase-like	GO:0009625;GO:0002213;GO:0009751;GO:0016114;GO:0033075;GO:0009753;GO:0010225
8	H	Oleur061Scf8354g00019	LOC105176627	Early nodulin-like protein 1
8	H	Oleur061Scf8354g00045	LecRK	Protein kinase domain-containing protein	GO:0016310;GO:0002229;GO:0051707;GO:0098542;GO:0009610;GO:0042742;GO:0050896
29	H	Oleur061Scf8577g01001	bZIP14	BZIP transcription factor 14	GO:0045893
23	H	Oleur061Scf8745g01028	KTI5	Kunitz trypsin inhibitor 5	GO:1901135;GO:0006952;GO:0030174;GO:0010466;GO:0071163;GO:0009625
7	H	Oleur061Scf8818g01002	ACS6	1-aminocyclopropane-1-carboxylate synthase	GO:1901576;GO:0009693;GO:0006520;GO:0044249;GO:0009835
7	H	Oleur061Scf8846g08059	ZCF37	ZCF37
29	H	Oleur061Scf8936g00020	ACO	1-aminocyclopropane-1-carboxylate oxidase	GO:0009835;GO:1901360;GO:0009805;GO:0002238;GO:0009693
7	H	Oleur061Scf8936g00024	aco	Ethylene-forming enzyme	GO:1901360;GO:0002238;GO:0044550;GO:0009805;GO:0009693;GO:0009835
7	H	Oleur061Scf9079g01021	VSPA	Stem 28 kDa glycoprotein	GO:0019310;GO:0019853
23	H	Oleur061Scf9085g02004	CYP736A117	Cytochrome P450 736A117	GO:1901576;GO:0051762;GO:0016114
29	H	Oleur061Scf9156g05018		Epidermal patterning factor-like protein	GO:0010052
7	H	Oleur061Scf9160g03032	11414505	WAT1-related protein
28	H	Oleur061Scf9160g06016	chs	chalcone synthase	GO:0009753;GO:0030639;GO:0009058;GO:0009629;GO:0010224;GO:0009715;GO:1901696;GO:0031540;GO:0019748;GO:0009813;GO:0009926
23	H	Oleur061Scf9173g05019	11419807	S-locus lectin kinase family protein	GO:0048544;GO:0016310
33	X	Oleur061Scf0042g05018		dUTPase	GO:0006226;GO:0046081
33	X	Oleur061Scf0045g01012	mcm7	DNA replication licensing factor MCM7	GO:0010182;GO:0090329;GO:0006271;GO:0000727;GO:0006270;GO:0007049;GO:0009555;GO:0006268
12	X	Oleur061Scf0101g02023	GT7	UDP-glycosyltransferase 83A1-like
12	X	Oleur061Scf0389g03009		isopentenyl-diphosphate Delta-isomerase	GO:0008299;GO:0015995
12	X	Oleur061Scf0416g07029	LOC111486504	Uncharacterized protein LOC111486504	GO:0009737;GO:0009651;GO:0019318;GO:0001678;GO:0006096
36	X	Oleur061Scf0504g01037	NAC104	NAC domain-containing protein 104	GO:0048731;GO:0006355;GO:0048367;GO:0010089;GO:0043067
36	X	Oleur061Scf0554g05004	HIRL1	Hypersensitive-induced response protein-like protein 1	GO:0006508
37	X	Oleur061Scf0678g02015	LOC113697313	Umecyanin-like	GO:1901566;GO:0006665
12	X	Oleur061Scf0682g01011	OLEA9_A084896	Late blight resistance homolog R1A-3 isoform X1	GO:0050832;GO:0006952;GO:0051707;GO:0006457
12	X	Oleur061Scf0871g01050	AGO10	Argonaute 10	GO:0010072;GO:0035019;GO:1902183;GO:0035194;GO:0031047;GO:0051607;GO:0010586;GO:0009934
33	X	Oleur061Scf0885g00004	F3Y22_tig00003041pilonHSYRG01381	Glycosyl hydrolase superfamily protein	GO:0009058;GO:0050896
37	X	Oleur061Scf1067g03004	11412772	Receptor-like serine/threonine-protein kinase	GO:0006282;GO:0016310;GO:0048544
12	X	Oleur061Scf1077g02012
33	X	Oleur061Scf1101g01017	pcna	Proliferating cell nuclear antigen	GO:0006275;GO:0019985;GO:0006272;GO:0042276;GO:0006260;GO:0006298
12	X	Oleur061Scf1166g10015	GT7	UDP-glycosyltransferase 83A1-like
12	X	Oleur061Scf1365g02022	HIR1	Band 7 domain-containing protein	GO:0006508
33	X	Oleur061Scf1459g07031
12	X	Oleur061Scf1459g11017	NIN	RWP-RK domain-containing protein
37	X	Oleur061Scf1521g00006	CCR1	Cinnamoyl-CoA reductase 1	GO:0006694
37	X	Oleur061Scf1859g00005	tps1	(-)-germacrene D synthase-like	GO:0008299;GO:0009753;GO:0016102;GO:0016114;GO:0045339;GO:1901937
37	X	Oleur061Scf1859g00015	TPS4	Bicyclo-germacrene synthase	GO:0120251;GO:0051762;GO:0045339;GO:1901937;GO:0016102;GO:0016114;GO:0009753
37	X	Oleur061Scf1902g03007	KCS2	3-ketoacyl-CoA synthase	GO:0006633;GO:0090378
37	X	Oleur061Scf2044g00011	GIS3	Zinc finger protein GIS3	GO:0019760;GO:0009788;GO:0009736;GO:0006355;GO:0010026;GO:0010090;GO:0009740
12	X	Oleur061Scf2091g01024	l1l	Leafy cotyledon 1-like protein	GO:0048564;GO:0009738;GO:0048193;GO:0009414;GO:0006357
37	X	Oleur061Scf2175g00015	KPRO	Receptor-like serine/threonine-protein kinase	GO:0051707;GO:0048544;GO:0016310
33	X	Oleur061Scf2198g01006	pcna	Proliferating cell nuclear antigen	GO:0006272;GO:0042276;GO:0006260;GO:0006298;GO:0006275;GO:0019985
12	X	Oleur061Scf2378g01043	LOC105177311	Uncharacterized protein LOC105177311
12	X	Oleur061Scf2425g01041
12	X	Oleur061Scf2632g00016	GIL1	DUF641 domain-containing protein	GO:0009639;GO:0009959
12	X	Oleur061Scf3022g02009	nucZe1	Aspergillus nuclease S1	GO:0006308
12	X	Oleur061Scf3022g02018
33	X	Oleur061Scf3283g00002	SMR6	Cyclin-dependent protein kinase inhibitor SMR6	GO:0042853;GO:0032875;GO:0007049
12	X	Oleur061Scf3498g00044	ephA	EphA	GO:0010143
33	X	Oleur061Scf3511g02017	ZYP1A	Synaptonemal complex protein 1	GO:0048367;GO:0007129;GO:0051301;GO:0008285;GO:0007131
12	X	Oleur061Scf3674g03009	SEC6	Exocyst complex component SEC6	GO:0042147;GO:0006887;GO:0060321;GO:0051601
12	X	Oleur061Scf3674g03020	LOC110774565	Pheromone-processing carboxypeptidase KEX1-like isoform X1	GO:0060918;GO:0009641
36	X	Oleur061Scf3796g00003	SXS	Cytochrome P450 CYP72A219-like	GO:0051762;GO:1901576
37	X	Oleur061Scf3801g00003	CRF2	Ethylene-responsive transcription factor crf2	GO:0006952;GO:0009873
33	X	Oleur061Scf4406g14041	mcm3	DNA replication licensing factor MCM3	GO:0006271;GO:0032508;GO:0006268;GO:0000727;GO:0006270;GO:1902975
12	X	Oleur061Scf4700g02006
36	X	Oleur061Scf5792g00001
37	X	Oleur061Scf6444g00012	LOC107912875	protein-serine/threonine phosphatase	GO:0009740;GO:0016311;GO:0010968;GO:0010161
12	X	Oleur061Scf6913g04001	LOC107960646	SNF2 domain-containing protein CLASSY 3-like	GO:1900370;GO:0080188
12	X	Oleur061Scf7189g01013	ERF3	Ethylene responsive factor	GO:0009873;GO:0006952
33	X	Oleur061Scf7384g00004	F3Y22_tig00116944pilonHSYRG00085	Glycosyl hydrolase superfamily protein	GO:0050896;GO:0009058
36	X	Oleur061Scf7449g00006	CSLG2	Cellulose synthase-like protein G2	GO:0030244;GO:0009833
12	X	Oleur061Scf7526g00015	FLZ3	FCS-Like Zinc finger 3	GO:0080188;GO:0042594;GO:1905582;GO:0009749;GO:0006355;GO:0071456;GO:0009744
33	X	Oleur061Scf7534g00011	pma	Plasma membrane ATPase	GO:0120029;GO:1902600;GO:0051453
12	X	Oleur061Scf8909g00015	ERF003	Ethylene-responsive transcription factor ERF003	GO:0009873;GO:0006952
