# Supplementary material for: Transcriptomic Analysis During Olive Fruit Development and Expression Profiling of Fatty Acid Desaturase Genes
Source: Int J Mol Sci. 2024 Oct 17;25(20):11150. doi: 10.3390/ijms252011150 (PMC11508905; doi:10.3390/ijms252011150)
Supplement: Supplementary file 1 [file ijms-25-11150-s001.zip › Supplementary data/TableS3.xlsx]

## Sheet: SupplementaryData2_Enrichment
Cluster	Enrichment FDR	nGenes	Pathway Genes	Fold Enrichment	Pathway	Genes
A	0.000206369	3	172	94.7488	GO:0009739 Response to gibberellin	OLEUR061SCF0633G02030 OLEUR061SCF3725G03040 OLEUR061SCF4211G00012
A	0.00744372	2	264	41.1535	GO:0000981 DNA-binding transcription factor activity RNA polymerase II-specific	OLEUR061SCF0633G02030 OLEUR061SCF3725G03040
A	0.00744372	2	235	46.2321	GO:0009753 Response to jasmonic acid	OLEUR061SCF0633G02030 OLEUR061SCF3725G03040
A	0.00744372	2	237	45.8419	GO:0001135 RNA polymerase II transcription regulator recruiting activity	OLEUR061SCF0633G02030 OLEUR061SCF3725G03040
A	0.00744372	2	223	48.7199	GO:0010200 Response to chitin	OLEUR061SCF0633G02030 OLEUR061SCF3725G03040
A	0.00744372	1	5	1086.45	GO:0042617 Paclitaxel biosynthetic process	OLEUR061SCF1634G11014
A	0.00744372	2	279	38.941	GO:0009723 Response to ethylene	OLEUR061SCF0633G02030 OLEUR061SCF3725G03040
A	0.00744372	2	276	39.3643	GO:0046686 Response to cadmium ion	OLEUR061SCF0633G02030 OLEUR061SCF3725G03040
A	0.00851102	2	317	34.273	GO:0009751 Response to salicylic acid	OLEUR061SCF0633G02030 OLEUR061SCF3725G03040
A	0.00919715	1	10	543.227	GO:0103075 Indole-3-pyruvate monooxygenase activity	OLEUR061SCF0782G03001
A	0.0108899	2	398	27.2978	GO:0006357 Regulation of transcription by RNA polymerase II	OLEUR061SCF0633G02030 OLEUR061SCF3725G03040
A	0.0109132	1	18	301.793	GO:0010279 Indole-3-acetic acid amido synthetase activity	OLEUR061SCF6916G00030
A	0.0109132	1	17	319.545	GO:0006880 Intracellular sequestering of iron ion	OLEUR061SCF3377G01049
A	0.0109132	1	19	285.909	GO:0045544 Gibberellin 20-oxidase activity	OLEUR061SCF4211G00012
A	0.0109132	1	19	285.909	GO:0004499 N,N-dimethylaniline monooxygenase activity	OLEUR061SCF0782G03001
A	0.0109132	1	17	319.545	GO:0048575 Short-day photoperiodism flowering	OLEUR061SCF4211G00012
A	0.0111832	2	548	19.8258	GO:0044212 Transcription regulatory region DNA binding	OLEUR061SCF0633G02030 OLEUR061SCF3725G03040
A	0.0111832	1	21	258.679	GO:0030026 Cellular manganese ion homeostasis	OLEUR061SCF3377G01049
A	0.0111832	1	23	236.186	GO:0005384 Manganese ion transmembrane transporter activity	OLEUR061SCF3377G01049
A	0.0111832	1	24	226.344	GO:0102816 UDP-D-glucose	OLEUR061SCF0026G03021
A	0.0118077	1	27	201.195	GO:0071421 Manganese ion transmembrane transport	OLEUR061SCF3377G01049
A	0.0161055	2	695	15.6324	GO:0030154 Cell differentiation	OLEUR061SCF0633G02030 OLEUR061SCF3725G03040
A	0.0183375	1	46	118.093	GO:0009851 Auxin biosynthetic process	OLEUR061SCF0782G03001
A	0.0190462	4	4717	4.60654	GO:0003677 DNA binding	OLEUR061SCF0633G02030 OLEUR061SCF0724G02027 OLEUR061SCF3725G03040 OLEUR061SCF6342G00021
A	0.0205204	1	56	97.0048	GO:0071281 Cellular response to iron ion	OLEUR061SCF3377G01049
A	0.0243955	1	72	75.4481	GO:0010252 Auxin homeostasis	OLEUR061SCF6916G00030
A	0.0243955	1	72	75.4481	GO:0009686 Gibberellin biosynthetic process	OLEUR061SCF4211G00012
A	0.0261202	1	80	67.9033	GO:0055072 Iron ion homeostasis	OLEUR061SCF3377G01049
A	0.0267798	3	2948	5.52809	GO:0003700 DNA-binding transcription factor activity	OLEUR061SCF0633G02030 OLEUR061SCF3725G03040 OLEUR061SCF6342G00021
A	0.0334347	1	110	49.3842	GO:0050661 NADP binding	OLEUR061SCF0782G03001
A	0.0346856	1	118	46.0362	GO:0009718 Anthocyanin-containing compound biosynthetic process	OLEUR061SCF0026G03021
A	0.0389486	1	137	39.6516	GO:0009740 Gibberellic acid mediated signaling pathway	OLEUR061SCF4211G00012
A	0.0406249	2	1403	7.74379	GO:0043565 Sequence-specific DNA binding	OLEUR061SCF0633G02030 OLEUR061SCF3725G03040
A	0.0445701	1	167	32.5285	GO:0009826 Unidimensional cell growth	OLEUR061SCF4211G00012
A	0.0504349	1	195	27.8578	GO:0048366 Leaf development	OLEUR061SCF4211G00012
A	0.0606083	1	242	22.4474	GO:0050660 Flavin adenine dinucleotide binding	OLEUR061SCF0782G03001
A	0.0630211	1	259	20.974	GO:0016747 Transferase activity transferring acyl groups other than amino-acyl groups	OLEUR061SCF1634G11014
A	0.0779404	1	331	16.4117	GO:0016758 Transferase activity transferring hexosyl groups	OLEUR061SCF0026G03021
A	0.104603	1	461	11.7837	GO:0016874 Ligase activity	OLEUR061SCF6916G00030
A	0.112991	1	513	10.5892	GO:0004497 Monooxygenase activity	OLEUR061SCF0782G03001
A	0.115058	1	537	10.116	GO:0016746 Transferase activity transferring acyl groups	OLEUR061SCF1634G11014
A	0.115058	2	2888	3.76196	GO:0016491 Oxidoreductase activity	OLEUR061SCF0782G03001 OLEUR061SCF4211G00012
A	0.115058	1	564	9.63168	GO:0009908 Flower development	OLEUR061SCF4211G00012
A	0.135519	2	3262	3.33064	GO:0055114 Oxidation-reduction process	OLEUR061SCF0782G03001 OLEUR061SCF4211G00012
A	0.138149	1	718	7.56583	GO:0005774 Vacuolar membrane	OLEUR061SCF3377G01049
A	0.164761	1	888	6.11742	GO:0006811 Ion transport	OLEUR061SCF3377G01049
A	0.192165	1	1075	5.05327	GO:0016757 Transferase activity transferring glycosyl groups	OLEUR061SCF0026G03021
A	0.194351	1	1114	4.87636	GO:0005773 Vacuole	OLEUR061SCF3377G01049
B	5.22513e-05	4	38	72.6887	GO:0009832 Plant-type cell wall biogenesis	OLEUR061SCF1118G07020 OLEUR061SCF1680G00022 OLEUR061SCF3572G00014 OLEUR061SCF9058G01014
B	0.00654377	2	9	153.454	GO:0046622 Positive regulation of organ growth	OLEUR061SCF2307G00001 OLEUR061SCF9149G01012
B	0.00759107	3	77	26.9042	GO:0009834 Plant-type secondary cell wall biogenesis	OLEUR061SCF0066G07018 OLEUR061SCF1118G07020 OLEUR061SCF9058G01014
B	0.00759107	2	15	92.0723	GO:0010330 Cellulose synthase complex	OLEUR061SCF1118G07020 OLEUR061SCF9058G01014
B	0.00759107	2	14	98.6489	GO:0040009 Regulation of growth rate	OLEUR061SCF2307G00001 OLEUR061SCF9149G01012
B	0.0102632	2	19	72.6887	GO:0035265 Organ growth	OLEUR061SCF2307G00001 OLEUR061SCF9149G01012
B	0.0118499	2	22	62.7766	GO:0016157 Sucrose synthase activity	OLEUR061SCF0453G00003 OLEUR061SCF1212G02006
B	0.0123651	2	24	57.5452	GO:0070370 Cellular heat acclimation	OLEUR061SCF1645G01014 OLEUR061SCF7159G00001
B	0.0160919	2	29	47.6236	GO:0009897 External side of plasma membrane	OLEUR061SCF1303G05006 OLEUR061SCF3825G04040
B	0.0165559	2	31	44.5511	GO:0005528 FK506 binding	OLEUR061SCF1645G01014 OLEUR061SCF7159G00001
B	0.0219415	5	558	6.18766	GO:0048046 Apoplast	OLEUR061SCF0251G02002 OLEUR061SCF2227G01020 OLEUR061SCF3825G04040 OLEUR061SCF7840G01041 OLEUR061SCF9160G02011
B	0.0252815	2	42	32.883	GO:0005985 Sucrose metabolic process	OLEUR061SCF0453G00003 OLEUR061SCF1212G02006
B	0.0304008	2	48	28.7726	GO:0048437 Floral organ development	OLEUR061SCF2307G00001 OLEUR061SCF9149G01012
B	0.0318178	2	51	27.0801	GO:0016759 Cellulose synthase activity	OLEUR061SCF1118G07020 OLEUR061SCF9058G01014
B	0.0369706	5	687	5.02578	GO:0020037 Heme binding	OLEUR061SCF0588G05022 OLEUR061SCF2307G00001 OLEUR061SCF3082G20023 OLEUR061SCF4664G07007 OLEUR061SCF9149G01012
B	0.0369706	2	58	23.8118	GO:0009833 Plant-type primary cell wall biogenesis	OLEUR061SCF1118G07020 OLEUR061SCF9058G01014
B	0.0424118	2	69	20.0157	GO:0016760 Cellulose synthase (UDP-forming) activity	OLEUR061SCF1118G07020 OLEUR061SCF9058G01014
B	0.0424118	1	3	230.181	GO:0046949 Fatty-acyl-CoA biosynthetic process	OLEUR061SCF2378G01049
B	0.0424118	1	3	230.181	GO:0031956 Medium-chain fatty acid-CoA ligase activity	OLEUR061SCF2378G01049
B	0.0430822	2	75	18.4145	GO:0044550 Secondary metabolite biosynthetic process	OLEUR061SCF2307G00001 OLEUR061SCF9149G01012
B	0.0430822	6	1075	3.85419	GO:0016757 Transferase activity transferring glycosyl groups	OLEUR061SCF0453G00003 OLEUR061SCF1118G07020 OLEUR061SCF1209G05008 OLEUR061SCF1212G02006 OLEUR061SCF3996G00017 OLEUR061SCF9058G01014
B	0.0430822	2	74	18.6633	GO:0009809 Lignin biosynthetic process	OLEUR061SCF7782G05002 OLEUR061SCF9160G02011
B	0.044409	5	791	4.365	GO:0071555 Cell wall organization	OLEUR061SCF1118G07020 OLEUR061SCF1680G00022 OLEUR061SCF3572G00014 OLEUR061SCF7840G01041 OLEUR061SCF9058G01014
B	0.044409	2	78	17.7062	GO:0010051 Xylem and phloem pattern formation	OLEUR061SCF1680G00022 OLEUR061SCF3572G00014
B	0.0551102	2	91	15.1768	GO:0009627 Systemic acquired resistance	OLEUR061SCF0251G02002 OLEUR061SCF2227G01020
B	0.0575616	2	95	14.5377	GO:0061077 Chaperone-mediated protein folding	OLEUR061SCF1645G01014 OLEUR061SCF7159G00001
B	0.0596694	7	1670	2.89449	GO:0005576 Extracellular region	OLEUR061SCF0251G02002 OLEUR061SCF0588G05022 OLEUR061SCF2227G01020 OLEUR061SCF3825G04040 OLEUR061SCF4664G07007 OLEUR061SCF7840G01041 OLEUR061SCF9160G02011
B	0.0596694	2	100	13.8108	GO:0008284 Positive regulation of cell population proliferation	OLEUR061SCF2307G00001 OLEUR061SCF9149G01012
B	0.0596694	1	7	98.6489	GO:0031930 Mitochondria-nucleus signaling pathway	OLEUR061SCF3825G02018
B	0.0596694	1	8	86.3178	GO:0009819 Drought recovery	OLEUR061SCF3825G02018
B	0.0596694	1	8	86.3178	GO:0010439 Regulation of glucosinolate biosynthetic process	OLEUR061SCF3825G02018
B	0.0596694	1	8	86.3178	GO:1901348 Positive regulation of secondary cell wall biogenesis	OLEUR061SCF0066G07018
B	0.0596694	2	101	13.6741	GO:0009664 Plant-type cell wall organization	OLEUR061SCF0588G05022 OLEUR061SCF4664G07007
B	0.0596694	2	111	12.4422	GO:0007010 Cytoskeleton organization	OLEUR061SCF1680G00022 OLEUR061SCF3572G00014
B	0.0605932	2	114	12.1148	GO:0030244 Cellulose biosynthetic process	OLEUR061SCF1118G07020 OLEUR061SCF9058G01014
B	0.0639145	2	119	11.6058	GO:0016709 Oxidoreductase activity acting on paired donors with incorporation or reduction of molecular oxygen NAD(P)H as one donor and incorporation of one atom of oxygen	OLEUR061SCF2307G00001 OLEUR061SCF9149G01012
B	0.0666399	1	10	69.0542	GO:0010438 Cellular response to sulfur starvation	OLEUR061SCF3825G02018
B	0.0666399	2	125	11.0487	GO:0042744 Hydrogen peroxide catabolic process	OLEUR061SCF0588G05022 OLEUR061SCF4664G07007
B	0.0670107	2	128	10.7897	GO:0000413 Protein peptidyl-prolyl isomerization	OLEUR061SCF1645G01014 OLEUR061SCF7159G00001
B	0.0670107	2	129	10.7061	GO:0003755 Peptidyl-prolyl cis-trans isomerase activity	OLEUR061SCF1645G01014 OLEUR061SCF7159G00001
B	0.0678915	1	11	62.7766	GO:0009930 Longitudinal side of cell surface	OLEUR061SCF1303G05006
B	0.0682551	3	365	5.67569	GO:0009505 Plant-type cell wall	OLEUR061SCF0588G05022 OLEUR061SCF1303G05006 OLEUR061SCF4664G07007
B	0.0689642	1	12	57.5452	GO:0047763 Caffeate O-methyltransferase activity	OLEUR061SCF7782G05002
B	0.0689642	1	12	57.5452	GO:2000070 Regulation of response to water deprivation	OLEUR061SCF3825G02018
B	0.0729987	1	13	53.1186	GO:0010083 Regulation of vegetative meristem growth	OLEUR061SCF1209G05008
B	0.0752148	1	14	49.3245	GO:0050404 Zeatin O-beta-D-xylosyltransferase activity	OLEUR061SCF1209G05008
B	0.0752148	1	14	49.3245	GO:0080110 Sporopollenin biosynthetic process	OLEUR061SCF2378G01049
B	0.0788519	1	15	46.0362	GO:0045926 Negative regulation of growth	OLEUR061SCF1209G05008
B	0.0924924	1	18	38.3635	GO:0010279 Indole-3-acetic acid amido synthetase activity	OLEUR061SCF7232G02025
B	0.0948773	1	20	34.5271	GO:0010015 Root morphogenesis	OLEUR061SCF1209G05008
B	0.0948773	1	20	34.5271	GO:0010215 Cellulose microfibril organization	OLEUR061SCF1303G05006
B	0.0948773	1	20	34.5271	GO:0016328 Lateral plasma membrane	OLEUR061SCF1303G05006
B	0.0948773	1	19	36.3443	GO:0009755 Hormone-mediated signaling pathway	OLEUR061SCF3825G02018
B	0.0952021	2	183	7.54691	GO:0004601 Peroxidase activity	OLEUR061SCF0588G05022 OLEUR061SCF4664G07007
B	0.103741	3	481	4.30692	GO:0016705 Oxidoreductase activity acting on paired donors with incorporation or reduction of molecular oxygen	OLEUR061SCF2307G00001 OLEUR061SCF3082G20023 OLEUR061SCF9149G01012
B	0.103741	1	24	28.7726	GO:2000652 Regulation of secondary cell wall biogenesis	OLEUR061SCF0066G07018
B	0.103741	1	24	28.7726	GO:0050403 Trans-zeatin O-beta-D-glucosyltransferase activity	OLEUR061SCF1209G05008
B	0.103741	1	23	30.0236	GO:0009625 Response to insect	OLEUR061SCF3825G02018
B	0.110323	1	26	26.5593	GO:0061158 3'-UTR-mediated mRNA destabilization	OLEUR061SCF3511G00015
B	0.112311	3	513	4.03826	GO:0004497 Monooxygenase activity	OLEUR061SCF2307G00001 OLEUR061SCF3082G20023 OLEUR061SCF9149G01012
B	0.112311	1	27	25.5756	GO:0010067 Procambium histogenesis	OLEUR061SCF1449G01021
B	0.1129	1	28	24.6622	GO:0009698 Phenylpropanoid metabolic process	OLEUR061SCF9160G02011
B	0.118874	1	30	23.0181	GO:0010380 Regulation of chlorophyll biosynthetic process	OLEUR061SCF1209G05008
B	0.120919	1	35	19.7298	GO:0008375 Acetylglucosaminyltransferase activity	OLEUR061SCF3996G00017
B	0.120919	2	237	5.82736	GO:0001135 RNA polymerase II transcription regulator recruiting activity	OLEUR061SCF0066G07018 OLEUR061SCF3825G02018
B	0.120919	1	34	20.3101	GO:0046274 Lignin catabolic process	OLEUR061SCF9160G02011
B	0.120919	1	34	20.3101	GO:0052716 Hydroquinone	OLEUR061SCF9160G02011
B	0.120919	3	548	3.78034	GO:0044212 Transcription regulatory region DNA binding	OLEUR061SCF0066G07018 OLEUR061SCF3511G00015 OLEUR061SCF3825G02018
B	0.120919	1	35	19.7298	GO:0048766 Root hair initiation	OLEUR061SCF7805G00001
B	0.120919	1	33	20.9255	GO:0048439 Flower morphogenesis	OLEUR061SCF1209G05008
B	0.120919	1	32	21.5794	GO:0009682 Induced systemic resistance	OLEUR061SCF3825G02018
B	0.120919	1	35	19.7298	GO:0004467 Long-chain fatty acid-CoA ligase activity	OLEUR061SCF2378G01049
B	0.134361	2	264	5.23138	GO:0000981 DNA-binding transcription factor activity RNA polymerase II-specific	OLEUR061SCF0066G07018 OLEUR061SCF3825G02018
B	0.134361	1	40	17.2636	GO:0001944 Vasculature development	OLEUR061SCF1449G01021
B	0.135006	3	604	3.42985	GO:0005506 Iron ion binding	OLEUR061SCF2307G00001 OLEUR061SCF3082G20023 OLEUR061SCF9149G01012
B	0.135006	1	42	16.4415	GO:0016132 Brassinosteroid biosynthetic process	OLEUR061SCF3082G20023
B	0.135006	1	42	16.4415	GO:0001676 Long-chain fatty acid metabolic process	OLEUR061SCF2378G01049
B	0.136077	2	278	4.96793	GO:0040008 Regulation of growth	OLEUR061SCF2307G00001 OLEUR061SCF9149G01012
B	0.136077	1	44	15.6941	GO:0008171 O-methyltransferase activity	OLEUR061SCF7782G05002
B	0.136077	2	275	5.02213	GO:0098869 Cellular oxidant detoxification	OLEUR061SCF0588G05022 OLEUR061SCF4664G07007
B	0.140162	1	46	15.0118	GO:0009690 Cytokinin metabolic process	OLEUR061SCF1209G05008
B	0.144267	1	48	14.3863	GO:0009825 Multidimensional cell growth	OLEUR061SCF1303G05006
B	0.145843	1	50	13.8108	GO:0015020 Glucuronosyltransferase activity	OLEUR061SCF3996G00017
B	0.145843	1	50	13.8108	GO:0009699 Phenylpropanoid biosynthetic process	OLEUR061SCF7782G05002
B	0.145843	1	51	13.54	GO:0016722 Oxidoreductase activity oxidizing metal ions	OLEUR061SCF9160G02011
B	0.145843	1	51	13.54	GO:0000326 Protein storage vacuole	OLEUR061SCF8612G03022
B	0.15331	2	325	4.24949	GO:0006979 Response to oxidative stress	OLEUR061SCF0588G05022 OLEUR061SCF4664G07007
B	0.15331	1	57	12.1148	GO:0009644 Response to high light intensity	OLEUR061SCF3825G02018
B	0.15331	1	57	12.1148	GO:0010089 Xylem development	OLEUR061SCF1449G01021
B	0.15331	2	317	4.35673	GO:0009751 Response to salicylic acid	OLEUR061SCF0066G07018 OLEUR061SCF3825G02018
B	0.15331	1	55	12.5553	GO:0010268 Brassinosteroid homeostasis	OLEUR061SCF3082G20023
B	0.15331	1	58	11.9059	GO:0006073 Cellular glucan metabolic process	OLEUR061SCF7840G01041
B	0.15331	1	58	11.9059	GO:0016762 Xyloglucan	OLEUR061SCF7840G01041
B	0.153488	1	59	11.7041	GO:0042127 Regulation of cell population proliferation	OLEUR061SCF3825G04040
B	0.154337	1	60	11.509	GO:0010223 Secondary shoot formation	OLEUR061SCF1449G01021
B	0.155953	2	341	4.0501	GO:0031225 Anchored component of membrane	OLEUR061SCF0335G01048 OLEUR061SCF1303G05006
B	0.155953	1	63	10.961	GO:0010103 Stomatal complex morphogenesis	OLEUR061SCF3825G04040
B	0.155953	1	64	10.7897	GO:0010105 Negative regulation of ethylene-activated signaling pathway	OLEUR061SCF3825G02018
B	0.155953	1	64	10.7897	GO:0016125 Sterol metabolic process	OLEUR061SCF3082G20023
B	0.155953	3	714	2.90144	GO:0005618 Cell wall	OLEUR061SCF0251G02002 OLEUR061SCF2227G01020 OLEUR061SCF7840G01041
B	0.158522	2	348	3.96863	GO:0046658 Anchored component of plasma membrane	OLEUR061SCF0335G01048 OLEUR061SCF1303G05006
B	0.161992	1	68	10.155	GO:0010411 Xyloglucan metabolic process	OLEUR061SCF7840G01041
B	0.164555	2	360	3.83635	GO:0008017 Microtubule binding	OLEUR061SCF1680G00022 OLEUR061SCF3572G00014
B	0.164582	1	72	9.59087	GO:0010252 Auxin homeostasis	OLEUR061SCF7232G02025
B	0.164582	1	71	9.72595	GO:0004185 Serine-type carboxypeptidase activity	OLEUR061SCF0558G02002
B	0.164582	1	72	9.59087	GO:0009686 Gibberellin biosynthetic process	OLEUR061SCF3082G20023
B	0.169478	1	75	9.20723	GO:0003730 MRNA 3'-UTR binding	OLEUR061SCF3511G00015
B	0.171732	2	380	3.63443	GO:0050832 Defense response to fungus	OLEUR061SCF0066G07018 OLEUR061SCF3825G02018
B	0.183656	2	398	3.47006	GO:0006357 Regulation of transcription by RNA polymerase II	OLEUR061SCF0066G07018 OLEUR061SCF3825G02018
B	0.185524	1	85	8.12403	GO:0001046 Core promoter sequence-specific DNA binding	OLEUR061SCF7805G00001
B	0.187914	1	87	7.93727	GO:0042546 Cell wall biogenesis	OLEUR061SCF7840G01041
C	2.1391e-24	19	77	49.4016	GO:0009834 Plant-type secondary cell wall biogenesis	OLEUR061SCF0052G02014 OLEUR061SCF0057G11005 OLEUR061SCF0479G01002 OLEUR061SCF0580G01016 OLEUR061SCF1645G03021 OLEUR061SCF2649G00020 OLEUR061SCF2915G00017 OLEUR061SCF3133G16002 OLEUR061SCF3184G03018 OLEUR061SCF5340G00007 OLEUR061SCF5999G00005 OLEUR061SCF6024G07007 OLEUR061SCF6381G02016 OLEUR061SCF6655G00019 OLEUR061SCF7374G06016 OLEUR061SCF7611G00008 OLEUR061SCF7715G00005 OLEUR061SCF7922G01019 OLE…
C	3.02833e-18	46	1670	5.51467	GO:0005576 Extracellular region	OLEUR061SCF0064G04011 OLEUR061SCF0076G10016 OLEUR061SCF0089G03012 OLEUR061SCF0170G05010 OLEUR061SCF0179G05005 OLEUR061SCF0194G07006 OLEUR061SCF0274G00006 OLEUR061SCF0308G10021 OLEUR061SCF0340G01006 OLEUR061SCF0383G03016 OLEUR061SCF0430G01009 OLEUR061SCF0499G05031 OLEUR061SCF0504G01052 OLEUR061SCF0604G04022 OLEUR061SCF0751G01017 OLEUR061SCF0829G04008 OLEUR061SCF0889G04002 OLEUR061SCF0903G00011 OLE…
C	3.1489e-13	24	558	8.61103	GO:0048046 Apoplast	OLEUR061SCF0064G04011 OLEUR061SCF0076G10016 OLEUR061SCF0194G07006 OLEUR061SCF0274G00006 OLEUR061SCF0340G01006 OLEUR061SCF0430G01009 OLEUR061SCF0499G05031 OLEUR061SCF0604G04022 OLEUR061SCF0829G04008 OLEUR061SCF0905G00004 OLEUR061SCF1055G00003 OLEUR061SCF1310G00010 OLEUR061SCF2154G00001 OLEUR061SCF3009G00013 OLEUR061SCF3048G04005 OLEUR061SCF3133G16002 OLEUR061SCF3941G00004 OLEUR061SCF3994G00028 OLE…
C	1.64678e-08	9	74	24.3494	GO:0009809 Lignin biosynthetic process	OLEUR061SCF0064G04011 OLEUR061SCF0274G00006 OLEUR061SCF1055G00003 OLEUR061SCF1310G00010 OLEUR061SCF2060G00002 OLEUR061SCF3133G16002 OLEUR061SCF5999G00005 OLEUR061SCF9150G02025 OLEUR061SCF9150G06018
C	2.52492e-08	43	2888	2.98091	GO:0016491 Oxidoreductase activity	OLEUR061SCF0064G04011 OLEUR061SCF0274G00006 OLEUR061SCF0309G05002 OLEUR061SCF0426G02015 OLEUR061SCF0493G00005 OLEUR061SCF0504G01052 OLEUR061SCF0559G02012 OLEUR061SCF0678G06022 OLEUR061SCF0821G03036 OLEUR061SCF1055G00003 OLEUR061SCF1310G00010 OLEUR061SCF1466G01010 OLEUR061SCF1478G02016 OLEUR061SCF1884G00004 OLEUR061SCF2060G00002 OLEUR061SCF2177G00006 OLEUR061SCF2183G02008 OLEUR061SCF2445G02033 OLE…
C	8.49436e-08	45	3262	2.76189	GO:0055114 Oxidation-reduction process	OLEUR061SCF0064G04011 OLEUR061SCF0274G00006 OLEUR061SCF0309G05002 OLEUR061SCF0426G02015 OLEUR061SCF0493G00005 OLEUR061SCF0504G01052 OLEUR061SCF0559G02012 OLEUR061SCF0678G06022 OLEUR061SCF0821G03036 OLEUR061SCF1055G00003 OLEUR061SCF1310G00010 OLEUR061SCF1398G00001 OLEUR061SCF1466G01010 OLEUR061SCF1478G02016 OLEUR061SCF1884G00004 OLEUR061SCF2060G00002 OLEUR061SCF2177G00006 OLEUR061SCF2183G02008 OLE…
C	2.23273e-07	9	105	17.1605	GO:0032502 Developmental process	OLEUR061SCF2275G04008 OLEUR061SCF3186G05038 OLEUR061SCF3524G02013 OLEUR061SCF3535G02019 OLEUR061SCF3539G00012 OLEUR061SCF3938G00001 OLEUR061SCF6266G05003 OLEUR061SCF7498G00002 OLEUR061SCF8266G01009
C	3.14517e-07	19	714	5.32762	GO:0005618 Cell wall	OLEUR061SCF0076G10016 OLEUR061SCF0089G03012 OLEUR061SCF0170G05010 OLEUR061SCF0179G05005 OLEUR061SCF0340G01006 OLEUR061SCF0499G05031 OLEUR061SCF0751G01017 OLEUR061SCF0829G04008 OLEUR061SCF0903G00011 OLEUR061SCF0905G00004 OLEUR061SCF1711G00013 OLEUR061SCF2154G00001 OLEUR061SCF2515G05003 OLEUR061SCF3994G00028 OLEUR061SCF5340G00007 OLEUR061SCF5740G00002 OLEUR061SCF6892G01015 OLEUR061SCF7922G01019 OLE…
C	8.01219e-07	6	34	35.3305	GO:0046274 Lignin catabolic process	OLEUR061SCF0064G04011 OLEUR061SCF0274G00006 OLEUR061SCF1055G00003 OLEUR061SCF1310G00010 OLEUR061SCF3133G16002 OLEUR061SCF5999G00005
C	8.01219e-07	6	34	35.3305	GO:0052716 Hydroquinone	OLEUR061SCF0064G04011 OLEUR061SCF0274G00006 OLEUR061SCF1055G00003 OLEUR061SCF1310G00010 OLEUR061SCF3133G16002 OLEUR061SCF5999G00005
C	2.19891e-06	13	365	7.13064	GO:0009505 Plant-type cell wall	OLEUR061SCF0073G08006 OLEUR061SCF0076G10016 OLEUR061SCF0170G05010 OLEUR061SCF0430G01009 OLEUR061SCF0504G01052 OLEUR061SCF1518G02006 OLEUR061SCF2154G00001 OLEUR061SCF2736G00011 OLEUR061SCF2921G03005 OLEUR061SCF3391G01002 OLEUR061SCF3941G00004 OLEUR061SCF4664G06009 OLEUR061SCF7271G01009
C	2.9139e-06	6	43	27.9358	GO:0045492 Xylan biosynthetic process	OLEUR061SCF0102G02003 OLEUR061SCF0158G03012 OLEUR061SCF1786G00004 OLEUR061SCF2499G02016 OLEUR061SCF3251G00008 OLEUR061SCF6944G05012
C	6.02933e-06	8	119	13.4593	GO:0008299 Isoprenoid biosynthetic process	OLEUR061SCF0137G08003 OLEUR061SCF2183G02008 OLEUR061SCF4127G03025 OLEUR061SCF4619G00018 OLEUR061SCF4702G01007 OLEUR061SCF5072G00005 OLEUR061SCF5076G00041 OLEUR061SCF8470G00022
C	6.24192e-06	4	11	72.8023	GO:0047787 Delta4-3-oxosteroid 5beta-reductase activity	OLEUR061SCF0309G05002 OLEUR061SCF3285G03010 OLEUR061SCF7981G05018 OLEUR061SCF9084G00002
C	6.24192e-06	6	51	23.5537	GO:0016759 Cellulose synthase activity	OLEUR061SCF0052G02014 OLEUR061SCF1645G03021 OLEUR061SCF5340G00007 OLEUR061SCF7374G06016 OLEUR061SCF7715G00005 OLEUR061SCF7922G01019
C	6.24192e-06	6	51	23.5537	GO:0016722 Oxidoreductase activity oxidizing metal ions	OLEUR061SCF0064G04011 OLEUR061SCF0274G00006 OLEUR061SCF1055G00003 OLEUR061SCF1310G00010 OLEUR061SCF3133G16002 OLEUR061SCF5999G00005
C	1.28197e-05	6	58	20.711	GO:0009833 Plant-type primary cell wall biogenesis	OLEUR061SCF0052G02014 OLEUR061SCF1645G03021 OLEUR061SCF5340G00007 OLEUR061SCF7374G06016 OLEUR061SCF7715G00005 OLEUR061SCF7922G01019
C	1.3914e-05	4	14	57.2018	GO:0010047 Fruit dehiscence	OLEUR061SCF0057G11005 OLEUR061SCF0479G01002 OLEUR061SCF7611G00008 OLEUR061SCF8655G01016
C	1.3914e-05	4	14	57.2018	GO:0035671 Enone reductase activity	OLEUR061SCF0309G05002 OLEUR061SCF3285G03010 OLEUR061SCF7981G05018 OLEUR061SCF9084G00002
C	1.62738e-05	6	62	19.3748	GO:0016114 Terpenoid biosynthetic process	OLEUR061SCF0137G08003 OLEUR061SCF0982G01006 OLEUR061SCF2909G03030 OLEUR061SCF3161G06020 OLEUR061SCF4702G01007 OLEUR061SCF5076G00041
C	1.70988e-05	4	15	53.3884	GO:0030775 Glucuronoxylan 4-O-methyltransferase activity	OLEUR061SCF0158G03012 OLEUR061SCF1786G00004 OLEUR061SCF3251G00008 OLEUR061SCF6944G05012
C	2.3916e-05	3	5	120.124	GO:0033383 Geranyl diphosphate metabolic process	OLEUR061SCF0982G01006 OLEUR061SCF2866G02048 OLEUR061SCF3161G06020
C	2.3916e-05	3	5	120.124	GO:0030604 1-deoxy-D-xylulose-5-phosphate reductoisomerase activity	OLEUR061SCF2183G02008 OLEUR061SCF4619G00018 OLEUR061SCF5072G00005
C	2.56778e-05	6	69	17.4093	GO:0016760 Cellulose synthase (UDP-forming) activity	OLEUR061SCF0052G02014 OLEUR061SCF1645G03021 OLEUR061SCF5340G00007 OLEUR061SCF7374G06016 OLEUR061SCF7715G00005 OLEUR061SCF7922G01019
C	2.68485e-05	11	341	6.45827	GO:0031225 Anchored component of membrane	OLEUR061SCF0434G02036 OLEUR061SCF0602G01018 OLEUR061SCF0804G02027 OLEUR061SCF1775G11021 OLEUR061SCF2736G00011 OLEUR061SCF2915G00017 OLEUR061SCF2921G03005 OLEUR061SCF3184G03018 OLEUR061SCF3391G01002 OLEUR061SCF5535G00005 OLEUR061SCF6655G00019
C	3.29961e-05	7	114	12.2934	GO:0030244 Cellulose biosynthetic process	OLEUR061SCF0052G02014 OLEUR061SCF0102G02003 OLEUR061SCF1645G03021 OLEUR061SCF5340G00007 OLEUR061SCF7374G06016 OLEUR061SCF7715G00005 OLEUR061SCF7922G01019
C	4.36748e-05	15	687	4.37132	GO:0020037 Heme binding	OLEUR061SCF0426G02015 OLEUR061SCF0493G00005 OLEUR061SCF0504G01052 OLEUR061SCF2060G00002 OLEUR061SCF2177G00006 OLEUR061SCF2683G01004 OLEUR061SCF2902G02001 OLEUR061SCF2929G00018 OLEUR061SCF3118G00003 OLEUR061SCF3671G00008 OLEUR061SCF4664G06009 OLEUR061SCF5718G01027 OLEUR061SCF9150G02025 OLEUR061SCF9150G06018 OLEUR061SCF9159G08019
C	5.19169e-05	16	791	4.04969	GO:0071555 Cell wall organization	OLEUR061SCF0052G02014 OLEUR061SCF0089G03012 OLEUR061SCF0179G05005 OLEUR061SCF0308G10021 OLEUR061SCF0340G01006 OLEUR061SCF0751G01017 OLEUR061SCF0829G04008 OLEUR061SCF1506G03012 OLEUR061SCF1645G03021 OLEUR061SCF1711G00013 OLEUR061SCF2515G05003 OLEUR061SCF5340G00007 OLEUR061SCF5740G00002 OLEUR061SCF7374G06016 OLEUR061SCF7715G00005 OLEUR061SCF7922G01019
C	8.2995e-05	6	87	13.8073	GO:0030145 Manganese ion binding	OLEUR061SCF0499G05031 OLEUR061SCF0604G04022 OLEUR061SCF0905G00004 OLEUR061SCF0982G01006 OLEUR061SCF3161G06020 OLEUR061SCF8376G00010
C	8.99168e-05	4	24	33.3677	GO:0019288 Isopentenyl diphosphate biosynthetic process methylerythritol 4-phosphate pathway	OLEUR061SCF2183G02008 OLEUR061SCF4619G00018 OLEUR061SCF4702G01007 OLEUR061SCF5072G00005
C	0.000113248	7	141	9.93932	GO:0009624 Response to nematode	OLEUR061SCF1371G00024 OLEUR061SCF1616G00007 OLEUR061SCF1827G02026 OLEUR061SCF2573G02013 OLEUR061SCF3552G00006 OLEUR061SCF6222G01021 OLEUR061SCF7498G00002
C	0.000117666	4	26	30.801	GO:0045491 Xylan metabolic process	OLEUR061SCF0158G03012 OLEUR061SCF1786G00004 OLEUR061SCF3251G00008 OLEUR061SCF6944G05012
C	0.000155038	4	28	28.6009	GO:0009698 Phenylpropanoid metabolic process	OLEUR061SCF0064G04011 OLEUR061SCF0274G00006 OLEUR061SCF1055G00003 OLEUR061SCF1310G00010
C	0.000156394	12	507	4.73861	GO:0009734 Auxin-activated signaling pathway	OLEUR061SCF1335G02005 OLEUR061SCF1466G01010 OLEUR061SCF1616G00007 OLEUR061SCF1766G00005 OLEUR061SCF2573G02013 OLEUR061SCF2628G01019 OLEUR061SCF2874G04003 OLEUR061SCF3552G00006 OLEUR061SCF6426G00021 OLEUR061SCF6802G00020 OLEUR061SCF8274G00011 OLEUR061SCF8956G03002
C	0.000156713	10	348	5.75306	GO:0046658 Anchored component of plasma membrane	OLEUR061SCF0001G01005 OLEUR061SCF0434G02036 OLEUR061SCF0602G01018 OLEUR061SCF0804G02027 OLEUR061SCF1775G11021 OLEUR061SCF2736G00011 OLEUR061SCF2921G03005 OLEUR061SCF3391G01002 OLEUR061SCF5535G00005 OLEUR061SCF7504G00033
C	0.000246548	3	11	54.6017	GO:0009930 Longitudinal side of cell surface	OLEUR061SCF2736G00011 OLEUR061SCF2921G03005 OLEUR061SCF3391G01002
C	0.000390865	6	119	10.0944	GO:0016709 Oxidoreductase activity acting on paired donors with incorporation or reduction of molecular oxygen NAD(P)H as one donor and incorporation of one atom of oxygen	OLEUR061SCF0493G00005 OLEUR061SCF2060G00002 OLEUR061SCF2177G00006 OLEUR061SCF3671G00008 OLEUR061SCF9150G06018 OLEUR061SCF9159G08019
C	0.000496829	32	2948	2.1732	GO:0003700 DNA-binding transcription factor activity	OLEUR061SCF0057G11005 OLEUR061SCF0231G06004 OLEUR061SCF0434G00012 OLEUR061SCF0479G01002 OLEUR061SCF0483G02009 OLEUR061SCF0822G01015 OLEUR061SCF0910G08013 OLEUR061SCF1001G00023 OLEUR061SCF1219G04007 OLEUR061SCF1335G02005 OLEUR061SCF1506G06003 OLEUR061SCF1582G04018 OLEUR061SCF1766G00005 OLEUR061SCF2361G02017 OLEUR061SCF2414G02003 OLEUR061SCF2855G01023 OLEUR061SCF2933G01001 OLEUR061SCF4945G00004 OLE…
C	0.00067813	44	4717	1.86752	GO:0003677 DNA binding	OLEUR061SCF0057G11005 OLEUR061SCF0231G06004 OLEUR061SCF0434G00012 OLEUR061SCF0479G01002 OLEUR061SCF0483G02009 OLEUR061SCF0541G06009 OLEUR061SCF0808G00004 OLEUR061SCF0822G01015 OLEUR061SCF0910G08013 OLEUR061SCF1223G03001 OLEUR061SCF1371G00024 OLEUR061SCF1506G06003 OLEUR061SCF1582G04018 OLEUR061SCF1766G00005 OLEUR061SCF1827G02026 OLEUR061SCF2019G05031 OLEUR061SCF2210G02026 OLEUR061SCF2213G00007 OLE…
C	0.00104311	3	18	33.3677	GO:0046148 Pigment biosynthetic process	OLEUR061SCF1884G00004 OLEUR061SCF2488G00010 OLEUR061SCF8480G00007
C	0.00104311	3	18	33.3677	GO:0004097 Catechol oxidase activity	OLEUR061SCF1884G00004 OLEUR061SCF2488G00010 OLEUR061SCF8480G00007
C	0.00120472	3	19	31.6115	GO:0035265 Organ growth	OLEUR061SCF0493G00005 OLEUR061SCF1189G00010 OLEUR061SCF9159G08019
C	0.0012385	7	216	6.48817	GO:0015293 Symporter activity	OLEUR061SCF0555G00012 OLEUR061SCF1616G00007 OLEUR061SCF2573G02013 OLEUR061SCF3460G00024 OLEUR061SCF3552G00006 OLEUR061SCF6222G01021 OLEUR061SCF8652G02011
C	0.00131793	3	20	30.031	GO:0010215 Cellulose microfibril organization	OLEUR061SCF2736G00011 OLEUR061SCF2921G03005 OLEUR061SCF3391G01002
C	0.00131793	3	20	30.031	GO:0016328 Lateral plasma membrane	OLEUR061SCF2736G00011 OLEUR061SCF2921G03005 OLEUR061SCF3391G01002
C	0.00140795	9	380	4.74173	GO:0050832 Defense response to fungus	OLEUR061SCF0052G02014 OLEUR061SCF0604G04022 OLEUR061SCF1645G03021 OLEUR061SCF3048G04005 OLEUR061SCF5340G00007 OLEUR061SCF7374G06016 OLEUR061SCF7663G00008 OLEUR061SCF7715G00005 OLEUR061SCF7922G01019
C	0.0014667	3	21	28.6009	GO:0048829 Root cap development	OLEUR061SCF1616G00007 OLEUR061SCF2573G02013 OLEUR061SCF3552G00006
C	0.00151321	5	101	9.91121	GO:0009664 Plant-type cell wall organization	OLEUR061SCF0504G01052 OLEUR061SCF1711G00013 OLEUR061SCF2515G05003 OLEUR061SCF3306G00015 OLEUR061SCF4664G06009
C	0.00161611	7	231	6.06686	GO:0005507 Copper ion binding	OLEUR061SCF0064G04011 OLEUR061SCF0274G00006 OLEUR061SCF1055G00003 OLEUR061SCF1310G00010 OLEUR061SCF1478G02016 OLEUR061SCF3133G16002 OLEUR061SCF5999G00005
C	0.00161611	10	481	4.16229	GO:0016705 Oxidoreductase activity acting on paired donors with incorporation or reduction of molecular oxygen	OLEUR061SCF0426G02015 OLEUR061SCF0493G00005 OLEUR061SCF2060G00002 OLEUR061SCF2177G00006 OLEUR061SCF2683G01004 OLEUR061SCF2929G00018 OLEUR061SCF3118G00003 OLEUR061SCF3671G00008 OLEUR061SCF9150G06018 OLEUR061SCF9159G08019
C	0.00178655	3	23	26.1139	GO:0031640 Killing of cells of other organism	OLEUR061SCF0604G04022 OLEUR061SCF3048G04005 OLEUR061SCF7663G00008
C	0.00199509	3	24	25.0258	GO:0050826 Response to freezing	OLEUR061SCF1184G00002 OLEUR061SCF1634G12004 OLEUR061SCF2217G01003
C	0.00208286	2	5	80.0826	GO:0033835 Flavanone 7-O-glucoside 2''-O-beta-L-rhamnosyltransferase activity	OLEUR061SCF3236G02004 OLEUR061SCF7791G00027
C	0.00225165	11	604	3.64614	GO:0005506 Iron ion binding	OLEUR061SCF0426G02015 OLEUR061SCF0493G00005 OLEUR061SCF2060G00002 OLEUR061SCF2177G00006 OLEUR061SCF2683G01004 OLEUR061SCF2929G00018 OLEUR061SCF3118G00003 OLEUR061SCF3671G00008 OLEUR061SCF4702G01007 OLEUR061SCF9150G06018 OLEUR061SCF9159G08019
C	0.00244711	10	513	3.90266	GO:0004497 Monooxygenase activity	OLEUR061SCF0426G02015 OLEUR061SCF0493G00005 OLEUR061SCF2060G00002 OLEUR061SCF2177G00006 OLEUR061SCF2683G01004 OLEUR061SCF2929G00018 OLEUR061SCF3118G00003 OLEUR061SCF3671G00008 OLEUR061SCF9150G06018 OLEUR061SCF9159G08019
C	0.00257057	5	117	8.55583	GO:0006865 Amino acid transport	OLEUR061SCF1395G08002 OLEUR061SCF1616G00007 OLEUR061SCF2573G02013 OLEUR061SCF3552G00006 OLEUR061SCF6222G01021
C	0.00322556	3	29	20.711	GO:0009897 External side of plasma membrane	OLEUR061SCF2736G00011 OLEUR061SCF2921G03005 OLEUR061SCF3391G01002
C	0.00336294	5	125	8.00826	GO:0042744 Hydrogen peroxide catabolic process	OLEUR061SCF0504G01052 OLEUR061SCF2902G02001 OLEUR061SCF4664G06009 OLEUR061SCF5718G01027 OLEUR061SCF9150G02025
C	0.00375354	3	31	19.3748	GO:0070402 NADPH binding	OLEUR061SCF2183G02008 OLEUR061SCF4619G00018 OLEUR061SCF5072G00005
C	0.00375354	5	129	7.75994	GO:0008202 Steroid metabolic process	OLEUR061SCF0309G05002 OLEUR061SCF1733G08048 OLEUR061SCF3285G03010 OLEUR061SCF7981G05018 OLEUR061SCF9084G00002
C	0.00413824	4	75	10.6777	GO:0010333 Terpene synthase activity	OLEUR061SCF0982G01006 OLEUR061SCF2866G02048 OLEUR061SCF2909G03030 OLEUR061SCF3161G06020
C	0.00464741	4	78	10.267	GO:0071554 Cell wall organization or biogenesis	OLEUR061SCF0499G05022 OLEUR061SCF1184G00002 OLEUR061SCF1634G12004 OLEUR061SCF2217G01003
C	0.00464741	4	78	10.267	GO:0010051 Xylem and phloem pattern formation	OLEUR061SCF0309G05002 OLEUR061SCF3285G03010 OLEUR061SCF7981G05018 OLEUR061SCF9084G00002
C	0.00576733	2	9	44.4903	GO:0004665 Prephenate dehydrogenase (NADP+) activity	OLEUR061SCF0678G06022 OLEUR061SCF5449G00015
C	0.00576733	2	9	44.4903	GO:0008977 Prephenate dehydrogenase (NAD+) activity	OLEUR061SCF0678G06022 OLEUR061SCF5449G00015
C	0.00576733	2	9	44.4903	GO:0033730 Arogenate dehydrogenase (NADP+) activity	OLEUR061SCF0678G06022 OLEUR061SCF5449G00015
C	0.00576733	2	9	44.4903	GO:0046622 Positive regulation of organ growth	OLEUR061SCF0493G00005 OLEUR061SCF9159G08019
C	0.00576733	2	9	44.4903	GO:0033946 Xyloglucan-specific endo-beta-1,4-glucanase activity	OLEUR061SCF0829G04008 OLEUR061SCF5740G00002
C	0.00743621	3	41	14.6492	GO:0010588 Cotyledon vascular tissue pattern formation	OLEUR061SCF1616G00007 OLEUR061SCF2573G02013 OLEUR061SCF3552G00006
C	0.00744828	4	91	8.80028	GO:0009627 Systemic acquired resistance	OLEUR061SCF0076G10016 OLEUR061SCF2154G00001 OLEUR061SCF3671G00006 OLEUR061SCF8637G02042
C	0.00826227	2	11	36.4012	GO:0052865 1-deoxy-D-xylulose 5-phosphate biosynthetic process	OLEUR061SCF0137G08003 OLEUR061SCF5076G00041
C	0.00826227	2	11	36.4012	GO:0008661 1-deoxy-D-xylulose-5-phosphate synthase activity	OLEUR061SCF0137G08003 OLEUR061SCF5076G00041
C	0.00826227	4	95	8.42974	GO:0045735 Nutrient reservoir activity	OLEUR061SCF0499G05031 OLEUR061SCF0604G04022 OLEUR061SCF0905G00004 OLEUR061SCF8376G00010
C	0.00826227	7	325	4.31214	GO:0006979 Response to oxidative stress	OLEUR061SCF0504G01052 OLEUR061SCF1371G00024 OLEUR061SCF1827G02026 OLEUR061SCF2902G02001 OLEUR061SCF4664G06009 OLEUR061SCF5718G01027 OLEUR061SCF9150G02025
C	0.00880339	4	97	8.25593	GO:0016413 O-acetyltransferase activity	OLEUR061SCF0499G05022 OLEUR061SCF1184G00002 OLEUR061SCF1634G12004 OLEUR061SCF2217G01003
C	0.0106749	3	48	12.5129	GO:0009825 Multidimensional cell growth	OLEUR061SCF2736G00011 OLEUR061SCF2921G03005 OLEUR061SCF3391G01002
C	0.0108903	2	13	30.801	GO:0006571 Tyrosine biosynthetic process	OLEUR061SCF0678G06022 OLEUR061SCF5449G00015
C	0.0122639	23	2368	1.94457	GO:0008152 Metabolic process	OLEUR061SCF0137G08003 OLEUR061SCF0179G05005 OLEUR061SCF0288G03018 OLEUR061SCF0308G10021 OLEUR061SCF0434G02036 OLEUR061SCF0804G02027 OLEUR061SCF0829G04008 OLEUR061SCF0982G01006 OLEUR061SCF1506G03012 OLEUR061SCF1775G11021 OLEUR061SCF1884G00004 OLEUR061SCF2488G00010 OLEUR061SCF2866G02048 OLEUR061SCF2909G03030 OLEUR061SCF3161G06020 OLEUR061SCF3236G02004 OLEUR061SCF5076G00041 OLEUR061SCF5535G00005 OLE…
C	0.0123428	2	14	28.6009	GO:0040009 Regulation of growth rate	OLEUR061SCF0493G00005 OLEUR061SCF9159G08019
C	0.0130717	4	110	7.28023	GO:0009725 Response to hormone	OLEUR061SCF1766G00005 OLEUR061SCF2874G04003 OLEUR061SCF6802G00020 OLEUR061SCF8956G03002
C	0.0131405	5	183	5.47012	GO:0004601 Peroxidase activity	OLEUR061SCF0504G01052 OLEUR061SCF2902G02001 OLEUR061SCF4664G06009 OLEUR061SCF5718G01027 OLEUR061SCF9150G02025
C	0.0131558	3	53	11.3324	GO:0019760 Glucosinolate metabolic process	OLEUR061SCF4945G00004 OLEUR061SCF5797G05001 OLEUR061SCF7498G00002
C	0.0135107	2	15	26.6942	GO:0033386 Geranylgeranyl diphosphate biosynthetic process	OLEUR061SCF4127G03025 OLEUR061SCF8470G00022
C	0.0165851	2	17	23.5537	GO:1990538 Xylan O-acetyltransferase activity	OLEUR061SCF0102G02003 OLEUR061SCF2499G02016
C	0.0165851	2	17	23.5537	GO:0080032 Methyl jasmonate esterase activity	OLEUR061SCF3671G00006 OLEUR061SCF8637G02042
C	0.0165851	3	58	10.3555	GO:0004714 Transmembrane receptor protein tyrosine kinase activity	OLEUR061SCF0226G04024 OLEUR061SCF2019G00011 OLEUR061SCF6126G00001
C	0.0165851	4	120	6.67355	GO:0042973 Glucan endo-1,3-beta-D-glucosidase activity	OLEUR061SCF0434G02036 OLEUR061SCF0804G02027 OLEUR061SCF1775G11021 OLEUR061SCF5535G00005
C	0.0183855	2	18	22.2452	GO:0004311 Farnesyltranstransferase activity	OLEUR061SCF4127G03025 OLEUR061SCF8470G00022
C	0.0190258	5	204	4.90702	GO:0005615 Extracellular space	OLEUR061SCF0194G07006 OLEUR061SCF0430G01009 OLEUR061SCF1478G02016 OLEUR061SCF3941G00004 OLEUR061SCF4458G00002
C	0.0221776	2	20	20.0206	GO:0047172 Shikimate O-hydroxycinnamoyltransferase activity	OLEUR061SCF5520G02029 OLEUR061SCF9058G01002
C	0.0225276	8	512	3.12822	GO:0004553 Hydrolase activity hydrolyzing O-glycosyl compounds	OLEUR061SCF0308G10021 OLEUR061SCF0434G02036 OLEUR061SCF0804G02027 OLEUR061SCF0829G04008 OLEUR061SCF1506G03012 OLEUR061SCF1775G11021 OLEUR061SCF5535G00005 OLEUR061SCF5740G00002
C	0.0239003	2	21	19.0673	GO:0016998 Cell wall macromolecule catabolic process	OLEUR061SCF0829G04008 OLEUR061SCF5740G00002
C	0.0240019	4	136	5.88842	GO:0004190 Aspartic-type endopeptidase activity	OLEUR061SCF0073G08006 OLEUR061SCF0076G10016 OLEUR061SCF0889G04002 OLEUR061SCF2154G00001
C	0.0241076	2	22	18.2006	GO:0015112 Nitrate transmembrane transporter activity	OLEUR061SCF3460G00024 OLEUR061SCF8652G02011
C	0.0241076	2	22	18.2006	GO:0033384 Geranyl diphosphate biosynthetic process	OLEUR061SCF4127G03025 OLEUR061SCF8470G00022
C	0.0241076	2	22	18.2006	GO:0045337 Farnesyl diphosphate biosynthetic process	OLEUR061SCF4127G03025 OLEUR061SCF8470G00022
C	0.0241076	2	22	18.2006	GO:0004161 Dimethylallyltranstransferase activity	OLEUR061SCF4127G03025 OLEUR061SCF8470G00022
C	0.0241076	2	22	18.2006	GO:0004337 Geranyltranstransferase activity	OLEUR061SCF4127G03025 OLEUR061SCF8470G00022
C	0.0241076	2	22	18.2006	GO:0009228 Thiamine biosynthetic process	OLEUR061SCF0137G08003 OLEUR061SCF5076G00041
C	0.0241076	3	70	8.58027	GO:0009543 Chloroplast thylakoid lumen	OLEUR061SCF1884G00004 OLEUR061SCF2488G00010 OLEUR061SCF8480G00007
C	0.0260562	2	23	17.4093	GO:0010497 Plasmodesmata-mediated intercellular transport	OLEUR061SCF0905G00004 OLEUR061SCF8376G00010
C	0.0281211	3	75	8.00826	GO:0044550 Secondary metabolite biosynthetic process	OLEUR061SCF0493G00005 OLEUR061SCF3671G00008 OLEUR061SCF9159G08019
C	0.0289729	2	25	16.0165	GO:0010272 Response to silver ion	OLEUR061SCF1371G00024 OLEUR061SCF1827G02026
C	0.0289729	2	25	16.0165	GO:0046898 Response to cycloheximide	OLEUR061SCF1371G00024 OLEUR061SCF1827G02026
C	0.0289729	2	25	16.0165	GO:0071217 Cellular response to external biotic stimulus	OLEUR061SCF1371G00024 OLEUR061SCF1827G02026
C	0.0289729	4	148	5.41098	GO:0009620 Response to fungus	OLEUR061SCF1371G00024 OLEUR061SCF1827G02026 OLEUR061SCF2246G00015 OLEUR061SCF7956G00001
C	0.0289729	8	548	2.92272	GO:0044212 Transcription regulatory region DNA binding	OLEUR061SCF0483G02009 OLEUR061SCF0541G06009 OLEUR061SCF0910G08013 OLEUR061SCF1001G00023 OLEUR061SCF1506G06003 OLEUR061SCF2933G01001 OLEUR061SCF3420G07012 OLEUR061SCF6024G07007
C	0.0304311	2	26	15.4005	GO:0061158 3'-UTR-mediated mRNA destabilization	OLEUR061SCF0483G02009 OLEUR061SCF2019G05031
C	0.0304311	2	26	15.4005	GO:0010444 Guard mother cell differentiation	OLEUR061SCF1264G02008 OLEUR061SCF8384G00001
C	0.0304311	2	26	15.4005	GO:0009696 Salicylic acid metabolic process	OLEUR061SCF3671G00006 OLEUR061SCF8637G02042
C	0.0308984	9	678	2.65761	GO:0016798 Hydrolase activity acting on glycosyl bonds	OLEUR061SCF0179G05005 OLEUR061SCF0308G10021 OLEUR061SCF0434G02036 OLEUR061SCF0804G02027 OLEUR061SCF0829G04008 OLEUR061SCF1506G03012 OLEUR061SCF1775G11021 OLEUR061SCF5535G00005 OLEUR061SCF5740G00002
C	0.031888	2	27	14.8301	GO:0004022 Alcohol dehydrogenase (NAD+) activity	OLEUR061SCF0821G03036 OLEUR061SCF2445G02033
C	0.031888	2	27	14.8301	GO:0010067 Procambium histogenesis	OLEUR061SCF0942G02025 OLEUR061SCF2689G01039
C	0.0363218	2	29	13.8073	GO:0010492 Maintenance of shoot apical meristem identity	OLEUR061SCF4945G00004 OLEUR061SCF5797G05001
C	0.0381199	2	30	13.3471	GO:0080030 Methyl indole-3-acetate esterase activity	OLEUR061SCF3671G00006 OLEUR061SCF8637G02042
C	0.0381199	2	30	13.3471	GO:0080031 Methyl salicylate esterase activity	OLEUR061SCF3671G00006 OLEUR061SCF8637G02042
C	0.0454251	2	33	12.1337	GO:0015706 Nitrate transport	OLEUR061SCF3460G00024 OLEUR061SCF8652G02011
C	0.0485702	3	97	6.19195	GO:0055075 Potassium ion homeostasis	OLEUR061SCF3460G00024 OLEUR061SCF4982G00005 OLEUR061SCF8652G02011
C	0.0485702	5	275	3.64012	GO:0098869 Cellular oxidant detoxification	OLEUR061SCF0504G01052 OLEUR061SCF2902G02001 OLEUR061SCF4664G06009 OLEUR061SCF5718G01027 OLEUR061SCF9150G02025
C	0.0491738	2	35	11.4404	GO:0010167 Response to nitrate	OLEUR061SCF3460G00024 OLEUR061SCF8652G02011
C	0.0491738	2	35	11.4404	GO:0048467 Gynoecium development	OLEUR061SCF1371G00024 OLEUR061SCF1827G02026
C	0.053835	1	3	66.7355	GO:0046429 4-hydroxy-3-methylbut-2-en-1-yl diphosphate synthase activity	OLEUR061SCF4702G01007
C	0.053835	1	3	66.7355	GO:0016099 Monoterpenoid biosynthetic process	OLEUR061SCF2177G00006
C	0.053835	1	3	66.7355	GO:0102811 Geraniol 10-hydroxylase activity	OLEUR061SCF2177G00006
C	0.053835	3	103	5.83125	GO:0016049 Cell growth	OLEUR061SCF2736G00011 OLEUR061SCF2921G03005 OLEUR061SCF3391G01002
C	0.053835	3	103	5.83125	GO:0009556 Microsporogenesis	OLEUR061SCF0226G04024 OLEUR061SCF2213G00007 OLEUR061SCF4754G02012
C	0.0543856	2	38	10.5372	GO:0060090 Molecular adaptor activity	OLEUR061SCF1371G00024 OLEUR061SCF1827G02026
C	0.0543856	2	38	10.5372	GO:0030245 Cellulose catabolic process	OLEUR061SCF0308G10021 OLEUR061SCF1506G03012
C	0.0562592	2	39	10.267	GO:0048574 Long-day photoperiodism flowering	OLEUR061SCF0808G00004 OLEUR061SCF2592G09006
C	0.0562592	2	39	10.267	GO:0008810 Cellulase activity	OLEUR061SCF0308G10021 OLEUR061SCF1506G03012
C	0.0576955	2	40	10.0103	GO:0010187 Negative regulation of seed germination	OLEUR061SCF0434G00012 OLEUR061SCF6924G00010
C	0.0576955	2	40	10.0103	GO:0001944 Vasculature development	OLEUR061SCF0942G02025 OLEUR061SCF2689G01039
C	0.0576955	4	195	4.1068	GO:0048366 Leaf development	OLEUR061SCF3186G05038 OLEUR061SCF3539G00012 OLEUR061SCF6266G05003 OLEUR061SCF8266G01009
C	0.0582465	7	526	2.66434	GO:0042742 Defense response to bacterium	OLEUR061SCF0052G02014 OLEUR061SCF0604G04022 OLEUR061SCF1645G03021 OLEUR061SCF5340G00007 OLEUR061SCF7374G06016 OLEUR061SCF7715G00005 OLEUR061SCF7922G01019
C	0.0623349	2	42	9.53364	GO:0005985 Sucrose metabolic process	OLEUR061SCF0555G00012 OLEUR061SCF9161G12003
C	0.062564	1	4	50.0516	GO:0098712 L-glutamate import across plasma membrane	OLEUR061SCF6222G01021
C	0.062564	1	4	50.0516	GO:0006844 Acyl carnitine transport	OLEUR061SCF1395G08002
C	0.062564	1	4	50.0516	GO:1902616 Acyl carnitine transmembrane transport	OLEUR061SCF1395G08002
C	0.062564	1	4	50.0516	GO:0015227 Acyl carnitine transmembrane transporter activity	OLEUR061SCF1395G08002
C	0.062564	1	4	50.0516	GO:0080162 Intracellular auxin transport	OLEUR061SCF2628G01019
C	0.062564	1	4	50.0516	GO:0080161 Auxin transmembrane transporter activity	OLEUR061SCF2628G01019
C	0.062564	4	202	3.96448	GO:0080167 Response to karrikin	OLEUR061SCF0073G08006 OLEUR061SCF0430G01009 OLEUR061SCF3941G00004 OLEUR061SCF6266G05003
C	0.0663186	3	117	5.1335	GO:0071805 Potassium ion transmembrane transport	OLEUR061SCF4673G00008 OLEUR061SCF4982G00005 OLEUR061SCF7461G05029
C	0.0735792	6	438	2.74255	GO:0009611 Response to wounding	OLEUR061SCF0309G05002 OLEUR061SCF2246G00015 OLEUR061SCF3285G03010 OLEUR061SCF7956G00001 OLEUR061SCF7981G05018 OLEUR061SCF9084G00002
C	0.0739596	1	5	40.0413	GO:0006069 Ethanol oxidation	OLEUR061SCF2445G02033
C	0.0739596	1	5	40.0413	GO:0051903 S-(hydroxymethyl)glutathione dehydrogenase activity	OLEUR061SCF2445G02033
C	0.0739596	1	5	40.0413	GO:0051511 Negative regulation of unidimensional cell growth	OLEUR061SCF2019G05031
C	0.0739596	2	48	8.34193	GO:0048437 Floral organ development	OLEUR061SCF0493G00005 OLEUR061SCF9159G08019
C	0.0739596	7	564	2.48483	GO:0042803 Protein homodimerization activity	OLEUR061SCF0190G03007 OLEUR061SCF0808G00004 OLEUR061SCF0982G01006 OLEUR061SCF2210G02026 OLEUR061SCF2592G09006 OLEUR061SCF3161G06020 OLEUR061SCF5097G01010
C	0.0739596	8	695	2.30453	GO:0030154 Cell differentiation	OLEUR061SCF0541G06009 OLEUR061SCF1371G00024 OLEUR061SCF1827G02026 OLEUR061SCF2213G00007 OLEUR061SCF3420G07012 OLEUR061SCF4945G00004 OLEUR061SCF5797G05001 OLEUR061SCF6024G07007
C	0.0763822	13	1403	1.85508	GO:0043565 Sequence-specific DNA binding	OLEUR061SCF0231G06004 OLEUR061SCF0541G06009 OLEUR061SCF0910G08013 OLEUR061SCF1506G06003 OLEUR061SCF1766G00005 OLEUR061SCF2361G02017 OLEUR061SCF3420G07012 OLEUR061SCF4945G00004 OLEUR061SCF5797G05001 OLEUR061SCF6024G07007 OLEUR061SCF7498G00002 OLEUR061SCF8302G01039 OLEUR061SCF8956G03002
C	0.0767414	2	50	8.00826	GO:0009699 Phenylpropanoid biosynthetic process	OLEUR061SCF2060G00002 OLEUR061SCF9150G06018
C	0.079094	2	51	7.85123	GO:0016117 Carotenoid biosynthetic process	OLEUR061SCF4127G03025 OLEUR061SCF8470G00022
C	0.0792286	3	129	4.65596	GO:0048316 Seed development	OLEUR061SCF1264G02008 OLEUR061SCF2445G02033 OLEUR061SCF8384G00001
C	0.0809327	2	52	7.70025	GO:0043067 Regulation of programmed cell death	OLEUR061SCF0076G10016 OLEUR061SCF2154G00001
C	0.0844586	1	6	33.3677	GO:0030863 Cortical cytoskeleton	OLEUR061SCF2586G06013
C	0.0844586	1	6	33.3677	GO:0009812 Flavonoid metabolic process	OLEUR061SCF2562G00009
C	0.085128	2	54	7.41505	GO:0015079 Potassium ion transmembrane transporter activity	OLEUR061SCF4673G00008 OLEUR061SCF7461G05029
C	0.0875311	17	2055	1.65621	GO:0005794 Golgi apparatus	OLEUR061SCF0052G02014 OLEUR061SCF0102G02003 OLEUR061SCF0158G03012 OLEUR061SCF0170G05010 OLEUR061SCF0499G05022 OLEUR061SCF1184G00002 OLEUR061SCF1634G12004 OLEUR061SCF1645G03021 OLEUR061SCF1786G00004 OLEUR061SCF2217G01003 OLEUR061SCF2499G02016 OLEUR061SCF3251G00008 OLEUR061SCF5340G00007 OLEUR061SCF6944G05012 OLEUR061SCF7374G06016 OLEUR061SCF7715G00005 OLEUR061SCF7922G01019
C	0.0928481	2	57	7.02479	GO:0010089 Xylem development	OLEUR061SCF0942G02025 OLEUR061SCF2689G01039
C	0.0935149	2	58	6.90367	GO:0006073 Cellular glucan metabolic process	OLEUR061SCF0829G04008 OLEUR061SCF5740G00002
C	0.0935149	2	58	6.90367	GO:0016762 Xyloglucan	OLEUR061SCF0829G04008 OLEUR061SCF5740G00002
C	0.0935149	2	58	6.90367	GO:0000082 G1/S transition of mitotic cell cycle	OLEUR061SCF1264G02008 OLEUR061SCF8384G00001
C	0.0935149	5	356	2.81189	GO:0000287 Magnesium ion binding	OLEUR061SCF0982G01006 OLEUR061SCF1100G06010 OLEUR061SCF2866G02048 OLEUR061SCF2909G03030 OLEUR061SCF3161G06020
C	0.093525	1	7	28.6009	GO:0050830 Defense response to Gram-positive bacterium	OLEUR061SCF0604G04022
C	0.0953204	2	59	6.78666	GO:0042127 Regulation of cell population proliferation	OLEUR061SCF4945G00004 OLEUR061SCF5797G05001
C	0.0959756	2	60	6.67355	GO:0010223 Secondary shoot formation	OLEUR061SCF0942G02025 OLEUR061SCF2689G01039
C	0.0959756	2	60	6.67355	GO:0042545 Cell wall modification	OLEUR061SCF0089G03012 OLEUR061SCF0751G01017
C	0.0959756	2	60	6.67355	GO:0030599 Pectinesterase activity	OLEUR061SCF0089G03012 OLEUR061SCF0751G01017
C	0.0959756	2	60	6.67355	GO:0045330 Aspartyl esterase activity	OLEUR061SCF0089G03012 OLEUR061SCF0751G01017
C	0.0982817	1	8	25.0258	GO:0035524 Proline transmembrane transport	OLEUR061SCF6222G01021
C	0.0982817	1	8	25.0258	GO:0015193 L-proline transmembrane transporter activity	OLEUR061SCF6222G01021
C	0.0982817	1	8	25.0258	GO:1990135 Flavonoid sulfotransferase activity	OLEUR061SCF2562G00009
C	0.0982817	1	8	25.0258	GO:0034004 Germacradienol synthase activity	OLEUR061SCF2909G03030
C	0.0982817	1	8	25.0258	GO:0052577 Germacrene-D synthase activity	OLEUR061SCF2909G03030
C	0.0982817	1	8	25.0258	GO:0061062 Regulation of nematode larval development	OLEUR061SCF7498G00002
C	0.0982817	1	8	25.0258	GO:0033799 Myricetin 3'-O-methyltransferase activity	OLEUR061SCF3290G00004
C	0.0982817	1	8	25.0258	GO:0004837 Tyrosine decarboxylase activity	OLEUR061SCF2143G02009
C	0.0982817	2	62	6.45827	GO:0048481 Plant ovule development	OLEUR061SCF1371G00024 OLEUR061SCF1827G02026
C	0.106433	4	261	3.0683	GO:0030247 Polysaccharide binding	OLEUR061SCF0434G02036 OLEUR061SCF0804G02027 OLEUR061SCF1775G11021 OLEUR061SCF5535G00005
C	0.109074	1	9	22.2452	GO:0009531 Secondary cell wall	OLEUR061SCF3306G00015
C	0.111912	2	68	5.88842	GO:0010411 Xyloglucan metabolic process	OLEUR061SCF0829G04008 OLEUR061SCF5740G00002
C	0.111912	10	1075	1.86239	GO:0016757 Transferase activity transferring glycosyl groups	OLEUR061SCF0052G02014 OLEUR061SCF1645G03021 OLEUR061SCF3236G02004 OLEUR061SCF5340G00007 OLEUR061SCF7205G01031 OLEUR061SCF7374G06016 OLEUR061SCF7715G00005 OLEUR061SCF7791G00027 OLEUR061SCF7922G01019 OLEUR061SCF9161G12003
C	0.111978	3	159	3.77748	GO:0004713 Protein tyrosine kinase activity	OLEUR061SCF0226G04024 OLEUR061SCF2019G00011 OLEUR061SCF6126G00001
C	0.113541	2	69	5.80308	GO:0009835 Fruit ripening	OLEUR061SCF0179G05005 OLEUR061SCF0340G01006
C	0.114542	1	10	20.0206	GO:0015825 L-serine transport	OLEUR061SCF6222G01021
C	0.114542	1	10	20.0206	GO:0004096 Catalase activity	OLEUR061SCF2902G02001
C	0.114542	1	10	20.0206	GO:0006849 Plasma membrane pyruvate transport	OLEUR061SCF1791G06024
C	0.114542	2	70	5.72018	GO:0045490 Pectin catabolic process	OLEUR061SCF0089G03012 OLEUR061SCF0751G01017
C	0.114542	2	71	5.63962	GO:0004185 Serine-type carboxypeptidase activity	OLEUR061SCF1518G02006 OLEUR061SCF7271G01009
C	0.114542	2	71	5.63962	GO:0009817 Defense response to fungus incompatible interaction	OLEUR061SCF3671G00006 OLEUR061SCF8637G02042
C	0.114542	6	524	2.29244	GO:0007178 Transmembrane receptor protein serine/threonine kinase signaling pathway	OLEUR061SCF0226G04024 OLEUR061SCF0383G03016 OLEUR061SCF2246G00015 OLEUR061SCF4403G02034 OLEUR061SCF7956G00001 OLEUR061SCF8846G02013
C	0.114542	6	524	2.29244	GO:0004675 Transmembrane receptor protein serine/threonine kinase activity	OLEUR061SCF0226G04024 OLEUR061SCF0383G03016 OLEUR061SCF2246G00015 OLEUR061SCF4403G02034 OLEUR061SCF7956G00001 OLEUR061SCF8846G02013
C	0.114546	3	164	3.66231	GO:0018108 Peptidyl-tyrosine phosphorylation	OLEUR061SCF0226G04024 OLEUR061SCF2019G00011 OLEUR061SCF6126G00001
C	0.117124	1	11	18.2006	GO:0015808 L-alanine transport	OLEUR061SCF6222G01021
C	0.117124	1	11	18.2006	GO:0015180 L-alanine transmembrane transporter activity	OLEUR061SCF6222G01021
C	0.117124	1	11	18.2006	GO:0015194 L-serine transmembrane transporter activity	OLEUR061SCF6222G01021
C	0.117124	1	11	18.2006	GO:0010234 Anther wall tapetum cell fate specification	OLEUR061SCF4754G02012
C	0.117124	1	11	18.2006	GO:0016127 Sterol catabolic process	OLEUR061SCF1733G08048
C	0.117124	1	11	18.2006	GO:0034434 Sterol esterification	OLEUR061SCF1733G08048
C	0.117124	1	11	18.2006	GO:0006253 DCTP catabolic process	OLEUR061SCF1100G06010
C	0.117124	1	11	18.2006	GO:0042262 DNA protection	OLEUR061SCF1100G06010
C	0.117124	1	11	18.2006	GO:0032556 Pyrimidine deoxyribonucleotide binding	OLEUR061SCF1100G06010
C	0.117124	1	11	18.2006	GO:0047840 DCTP diphosphatase activity	OLEUR061SCF1100G06010
C	0.117124	11	1249	1.76323	GO:0009506 Plasmodesma	OLEUR061SCF0001G01005 OLEUR061SCF0170G05010 OLEUR061SCF0430G01009 OLEUR061SCF0905G00004 OLEUR061SCF1518G02006 OLEUR061SCF3941G00004 OLEUR061SCF6802G00020 OLEUR061SCF6892G01015 OLEUR061SCF7271G01009 OLEUR061SCF7504G00033 OLEUR061SCF8376G00010
C	0.118303	2	75	5.33884	GO:0003730 MRNA 3'-UTR binding	OLEUR061SCF0483G02009 OLEUR061SCF2019G05031
C	0.124421	1	12	16.6839	GO:0005313 L-glutamate transmembrane transporter activity	OLEUR061SCF6222G01021
C	0.124421	1	12	16.6839	GO:0015770 Sucrose transport	OLEUR061SCF0555G00012
C	0.124421	1	12	16.6839	GO:0008515 Sucrose transmembrane transporter activity	OLEUR061SCF0555G00012
C	0.124421	1	12	16.6839	GO:0071323 Cellular response to chitin	OLEUR061SCF4403G02034
C	0.136871	7	702	1.99636	GO:0051301 Cell division	OLEUR061SCF0942G02025 OLEUR061SCF1264G02008 OLEUR061SCF1494G01028 OLEUR061SCF2100G01022 OLEUR061SCF2689G01039 OLEUR061SCF8384G00001 OLEUR061SCF9159G08018
C	0.138328	6	564	2.12986	GO:0009908 Flower development	OLEUR061SCF1371G00024 OLEUR061SCF1827G02026 OLEUR061SCF2213G00007 OLEUR061SCF4945G00004 OLEUR061SCF5241G00016 OLEUR061SCF5797G05001
C	0.141875	1	14	14.3005	GO:0080110 Sporopollenin biosynthetic process	OLEUR061SCF3118G00003
C	0.141875	2	85	4.71074	GO:0042538 Hyperosmotic salinity response	OLEUR061SCF2945G00016 OLEUR061SCF9160G08006
C	0.147034	2	87	4.60245	GO:0042546 Cell wall biogenesis	OLEUR061SCF0829G04008 OLEUR061SCF5740G00002
C	0.153215	10	1177	1.70099	GO:0055085 Transmembrane transport	OLEUR061SCF0555G00012 OLEUR061SCF1395G08002 OLEUR061SCF1616G00007 OLEUR061SCF2573G02013 OLEUR061SCF2628G01019 OLEUR061SCF3460G00024 OLEUR061SCF3552G00006 OLEUR061SCF4982G00005 OLEUR061SCF6892G01015 OLEUR061SCF8652G02011
C	0.155761	3	196	3.06438	GO:0030163 Protein catabolic process	OLEUR061SCF0073G08006 OLEUR061SCF0076G10016 OLEUR061SCF2154G00001
C	0.155761	9	1028	1.75278	GO:0005975 Carbohydrate metabolic process	OLEUR061SCF0179G05005 OLEUR061SCF0308G10021 OLEUR061SCF0434G02036 OLEUR061SCF0804G02027 OLEUR061SCF0829G04008 OLEUR061SCF1506G03012 OLEUR061SCF1775G11021 OLEUR061SCF5535G00005 OLEUR061SCF5740G00002
C	0.158957	2	92	4.35231	GO:0010224 Response to UV-B	OLEUR061SCF2060G00002 OLEUR061SCF9150G06018
C	0.161197	2	93	4.30551	GO:0009073 Aromatic amino acid family biosynthetic process	OLEUR061SCF0678G06022 OLEUR061SCF5449G00015
C	0.162495	1	17	11.7768	GO:0008146 Sulfotransferase activity	OLEUR061SCF2562G00009
C	0.162495	1	17	11.7768	GO:0019139 Cytokinin dehydrogenase activity	OLEUR061SCF4458G00002
C	0.162495	1	17	11.7768	GO:0050833 Pyruvate transmembrane transporter activity	OLEUR061SCF1791G06024
C	0.162495	1	17	11.7768	GO:0004315 3-oxoacyl-[acyl-carrier-protein] synthase activity	OLEUR061SCF0288G03018
C	0.162495	4	324	2.47168	GO:0046982 Protein heterodimerization activity	OLEUR061SCF0910G08013 OLEUR061SCF1371G00024 OLEUR061SCF1506G06003 OLEUR061SCF1827G02026
C	0.170119	1	18	11.1226	GO:0033817 Beta-ketoacyl-acyl-carrier-protein synthase II activity	OLEUR061SCF0288G03018
C	0.170119	1	18	11.1226	GO:0010334 Sesquiterpene synthase activity	OLEUR061SCF2866G02048
C	0.172276	2	99	4.04457	GO:0001666 Response to hypoxia	OLEUR061SCF1371G00024 OLEUR061SCF1827G02026
C	0.172276	2	99	4.04457	GO:0009744 Response to sucrose	OLEUR061SCF1264G02008 OLEUR061SCF8384G00001
C	0.172297	1	19	10.5372	GO:0033772 Flavonoid 3',5'-hydroxylase activity	OLEUR061SCF2929G00018
C	0.172297	1	19	10.5372	GO:0009143 Nucleoside triphosphate catabolic process	OLEUR061SCF1100G06010
C	0.172297	1	19	10.5372	GO:0098719 Sodium ion import across plasma membrane	OLEUR061SCF4982G00005
C	0.172297	1	19	10.5372	GO:0015385 Sodium	OLEUR061SCF4982G00005
C	0.172297	1	19	10.5372	GO:0015386 Potassium	OLEUR061SCF4982G00005
C	0.172297	2	100	4.00413	GO:0008284 Positive regulation of cell population proliferation	OLEUR061SCF0493G00005 OLEUR061SCF9159G08019
C	0.172297	2	100	4.00413	GO:0051087 Chaperone binding	OLEUR061SCF4278G00002 OLEUR061SCF7334G00004
C	0.178951	3	216	2.78064	GO:0045087 Innate immune response	OLEUR061SCF3671G00006 OLEUR061SCF4403G02034 OLEUR061SCF8637G02042
C	0.1794	1	20	10.0103	GO:0032541 Cortical endoplasmic reticulum	OLEUR061SCF1223G02012
C	0.180937	1	21	9.53364	GO:0006868 Glutamine transport	OLEUR061SCF6222G01021
C	0.180937	1	21	9.53364	GO:0015186 L-glutamine transmembrane transporter activity	OLEUR061SCF6222G01021
C	0.180937	1	21	9.53364	GO:0008356 Asymmetric cell division	OLEUR061SCF8302G01039
C	0.180937	1	21	9.53364	GO:0018685 Alkane 1-monooxygenase activity	OLEUR061SCF3118G00003
C	0.180937	1	21	9.53364	GO:0046345 Abscisic acid catabolic process	OLEUR061SCF0426G02015
C	0.180937	1	21	9.53364	GO:0010295 (+)-abscisic Acid 8'-hydroxylase activity	OLEUR061SCF0426G02015
C	0.180937	1	21	9.53364	GO:0010274 Hydrotropism	OLEUR061SCF1223G02012
C	0.180937	1	21	9.53364	GO:0009574 Preprophase band	OLEUR061SCF9159G08018
C	0.180937	2	106	3.77748	GO:0015171 Amino acid transmembrane transporter activity	OLEUR061SCF1395G08002 OLEUR061SCF6222G01021
C	0.180937	5	489	2.0471	GO:0007166 Cell surface receptor signaling pathway	OLEUR061SCF0383G03016 OLEUR061SCF2246G00015 OLEUR061SCF4403G02034 OLEUR061SCF7956G00001 OLEUR061SCF8846G02013
C	0.183696	5	492	2.03462	GO:0008168 Methyltransferase activity	OLEUR061SCF0158G03012 OLEUR061SCF1786G00004 OLEUR061SCF3251G00008 OLEUR061SCF3290G00004 OLEUR061SCF6944G05012
C	0.185464	1	22	9.10029	GO:0016462 Pyrophosphatase activity	OLEUR061SCF1100G06010
C	0.185464	1	22	9.10029	GO:0071219 Cellular response to molecule of bacterial origin	OLEUR061SCF4403G02034
C	0.185464	1	22	9.10029	GO:0016157 Sucrose synthase activity	OLEUR061SCF9161G12003
C	0.189657	1	23	8.70463	GO:0009554 Megasporogenesis	OLEUR061SCF2213G00007
C	0.189657	1	23	8.70463	GO:0047429 Nucleoside-triphosphate diphosphatase activity	OLEUR061SCF1100G06010
C	0.189657	2	112	3.57511	GO:2000280 Regulation of root development	OLEUR061SCF0905G00004 OLEUR061SCF8376G00010
C	0.189657	4	360	2.22452	GO:0008017 Microtubule binding	OLEUR061SCF3053G00028 OLEUR061SCF3488G00015 OLEUR061SCF7811G00007 OLEUR061SCF9159G08018
C	0.189657	5	501	1.99807	GO:0032259 Methylation	OLEUR061SCF0158G03012 OLEUR061SCF1786G00004 OLEUR061SCF3251G00008 OLEUR061SCF3290G00004 OLEUR061SCF6944G05012
C	0.190799	2	113	3.54348	GO:0043086 Negative regulation of catalytic activity	OLEUR061SCF0190G03007 OLEUR061SCF1060G00005
C	0.193651	1	24	8.34193	GO:0016688 L-ascorbate peroxidase activity	OLEUR061SCF5718G01027
C	0.193651	1	24	8.34193	GO:0009904 Chloroplast accumulation movement	OLEUR061SCF7695G00021
C	0.193651	1	24	8.34193	GO:0000910 Cytokinesis	OLEUR061SCF9159G08018
C	0.193651	1	24	8.34193	GO:0102816 UDP-D-glucose	OLEUR061SCF7205G01031
C	0.198139	3	237	2.53426	GO:0001135 RNA polymerase II transcription regulator recruiting activity	OLEUR061SCF0541G06009 OLEUR061SCF3420G07012 OLEUR061SCF6024G07007
C	0.198711	1	25	8.00826	GO:0043090 Amino acid import	OLEUR061SCF6222G01021
C	0.198711	1	25	8.00826	GO:0048653 Anther development	OLEUR061SCF2213G00007
C	0.198711	2	118	3.39333	GO:0009718 Anthocyanin-containing compound biosynthetic process	OLEUR061SCF2929G00018 OLEUR061SCF7205G01031
D	3.02874143283719e-05	6	57	24.5767	GO:0009644 Response to high light intensity	OLEUR061SCF0342G11003 OLEUR061SCF0712G00014 OLEUR061SCF1277G03001 OLEUR061SCF6388G00004 OLEUR061SCF6957G00001 OLEUR061SCF7199G00003
D	3.02874143283719e-05	8	137	13.6338	GO:0009740 Gibberellic acid mediated signaling pathway	OLEUR061SCF0174G05008 OLEUR061SCF0309G04028 OLEUR061SCF2005G02034 OLEUR061SCF2033G04017 OLEUR061SCF2621G01026 OLEUR061SCF2707G00012 OLEUR061SCF3725G04010 OLEUR061SCF8800G02022
D	3.02874143283719e-05	3	3	233.479	GO:0012502 Induction of programmed cell death	OLEUR061SCF0712G00014 OLEUR061SCF6957G00001 OLEUR061SCF7199G00003
D	7.18665281094743e-05	6	69	20.3025	GO:0042542 Response to hydrogen peroxide	OLEUR061SCF0342G11003 OLEUR061SCF0712G00014 OLEUR061SCF1277G03001 OLEUR061SCF6388G00004 OLEUR061SCF6957G00001 OLEUR061SCF7199G00003
D	0.000439374	22	1670	3.07576	GO:0005576 Extracellular region	OLEUR061SCF0174G05008 OLEUR061SCF0190G06037 OLEUR061SCF0309G04028 OLEUR061SCF0841G01008 OLEUR061SCF0914G01027 OLEUR061SCF1071G03008 OLEUR061SCF1570G02023 OLEUR061SCF2005G02034 OLEUR061SCF2033G04017 OLEUR061SCF2272G06060 OLEUR061SCF2387G01031 OLEUR061SCF2471G00010 OLEUR061SCF2621G01026 OLEUR061SCF2707G00012 OLEUR061SCF2788G00016 OLEUR061SCF2857G00003 OLEUR061SCF3345G01025 OLEUR061SCF3725G04010 OLE…
D	0.000544592	3	9	77.8262	GO:1903086 Negative regulation of sinapate ester biosynthetic process	OLEUR061SCF2290G00005 OLEUR061SCF3247G00018 OLEUR061SCF9117G00009
D	0.000590754	8	231	8.08584	GO:0005507 Copper ion binding	OLEUR061SCF0240G02062 OLEUR061SCF0517G03014 OLEUR061SCF0914G01027 OLEUR061SCF3218G05006 OLEUR061SCF3345G01025 OLEUR061SCF6488G02004 OLEUR061SCF8089G00019 OLEUR061SCF8316G02014
D	0.00105956	3	12	58.3696	GO:2000762 Regulation of phenylpropanoid metabolic process	OLEUR061SCF2290G00005 OLEUR061SCF3247G00018 OLEUR061SCF9117G00009
D	0.00123857	29	2888	2.34449	GO:0016491 Oxidoreductase activity	OLEUR061SCF0262G01006 OLEUR061SCF0319G05005 OLEUR061SCF0399G05004 OLEUR061SCF0440G04013 OLEUR061SCF0553G02001 OLEUR061SCF0680G04028 OLEUR061SCF0683G05014 OLEUR061SCF0914G01027 OLEUR061SCF1071G03031 OLEUR061SCF1081G02019 OLEUR061SCF1657G01004 OLEUR061SCF2290G00004 OLEUR061SCF2615G08004 OLEUR061SCF2990G00013 OLEUR061SCF2996G01012 OLEUR061SCF3022G05008 OLEUR061SCF3218G05006 OLEUR061SCF3345G01025 OLE…
D	0.00123857	4	39	23.9465	GO:0016602 CCAAT-binding factor complex	OLEUR061SCF0072G18036 OLEUR061SCF1346G00006 OLEUR061SCF3267G02039 OLEUR061SCF3663G05010
D	0.00250852	6	152	9.21626	GO:0006855 Drug transmembrane transport	OLEUR061SCF0074G03008 OLEUR061SCF1297G01016 OLEUR061SCF4253G00015 OLEUR061SCF4263G14017 OLEUR061SCF5205G00015 OLEUR061SCF7702G00019
D	0.00250986	5	95	12.2883	GO:0045735 Nutrient reservoir activity	OLEUR061SCF1197G01005 OLEUR061SCF1662G02013 OLEUR061SCF1806G03060 OLEUR061SCF2788G00016 OLEUR061SCF2857G00003
D	0.00276088	4	51	18.312	GO:0019253 Reductive pentose-phosphate cycle	OLEUR061SCF0517G03014 OLEUR061SCF1657G01004 OLEUR061SCF6488G02004 OLEUR061SCF7575G00008
D	0.00295006	5	103	11.3339	GO:0009556 Microsporogenesis	OLEUR061SCF0157G01010 OLEUR061SCF0350G04011 OLEUR061SCF1170G02042 OLEUR061SCF2874G10003 OLEUR061SCF3272G03014
D	0.00295006	30	3262	2.14726	GO:0055114 Oxidation-reduction process	OLEUR061SCF0262G01006 OLEUR061SCF0319G05005 OLEUR061SCF0399G05004 OLEUR061SCF0440G04013 OLEUR061SCF0553G02001 OLEUR061SCF0680G04028 OLEUR061SCF0683G05014 OLEUR061SCF0914G01027 OLEUR061SCF1071G03031 OLEUR061SCF1073G01030 OLEUR061SCF1081G02019 OLEUR061SCF1657G01004 OLEUR061SCF2290G00004 OLEUR061SCF2615G08004 OLEUR061SCF2990G00013 OLEUR061SCF2996G01012 OLEUR061SCF3022G05008 OLEUR061SCF3218G05006 OLE…
D	0.00347479	4	57	16.3845	GO:0016055 Wnt signaling pathway	OLEUR061SCF0399G02036 OLEUR061SCF0399G05004 OLEUR061SCF2290G00004 OLEUR061SCF3022G05008
D	0.00454143	4	62	15.0631	GO:0016114 Terpenoid biosynthetic process	OLEUR061SCF0892G00026 OLEUR061SCF1987G06039 OLEUR061SCF3090G08008 OLEUR061SCF9172G01033
D	0.00472383	3	25	28.0174	GO:0010508 Positive regulation of autophagy	OLEUR061SCF0712G00014 OLEUR061SCF6957G00001 OLEUR061SCF7199G00003
D	0.00485877	2	5	93.3914	GO:0033473 Indoleacetic acid conjugate metabolic process	OLEUR061SCF2346G00011 OLEUR061SCF6290G01001
D	0.00690411	2	6	77.8262	GO:0016984 Ribulose-bisphosphate carboxylase activity	OLEUR061SCF1657G01004 OLEUR061SCF7575G00008
D	0.00741098	3	31	22.5947	GO:0010262 Somatic embryogenesis	OLEUR061SCF1346G00006 OLEUR061SCF3267G02039 OLEUR061SCF3663G05010
D	0.00741098	4	75	12.4522	GO:0010333 Terpene synthase activity	OLEUR061SCF0892G00026 OLEUR061SCF1987G06039 OLEUR061SCF3090G08008 OLEUR061SCF9172G01033
D	0.00779731	3	32	21.8886	GO:0009639 Response to red or far red light	OLEUR061SCF3123G00016 OLEUR061SCF3287G02017 OLEUR061SCF8800G02022
D	0.00790836	5	142	8.22107	GO:0031965 Nuclear membrane	OLEUR061SCF0240G02062 OLEUR061SCF1158G00005 OLEUR061SCF1170G02019 OLEUR061SCF1383G01016 OLEUR061SCF2813G18020
D	0.00790836	2	7	66.7081	GO:0050830 Defense response to Gram-positive bacterium	OLEUR061SCF2788G00016 OLEUR061SCF2857G00003
D	0.00883774	2	8	58.3696	GO:0034004 Germacradienol synthase activity	OLEUR061SCF0892G00026 OLEUR061SCF3090G08008
D	0.00883774	2	8	58.3696	GO:0052577 Germacrene-D synthase activity	OLEUR061SCF0892G00026 OLEUR061SCF3090G08008
D	0.00883774	2	8	58.3696	GO:0090691 Formation of plant organ boundary	OLEUR061SCF3123G00016 OLEUR061SCF3287G02017
D	0.00883774	2	8	58.3696	GO:0015185 Gamma-aminobutyric acid transmembrane transporter activity	OLEUR061SCF1028G01031 OLEUR061SCF1074G08016
D	0.00946674	6	234	5.98663	GO:0009408 Response to heat	OLEUR061SCF0342G11003 OLEUR061SCF0712G00014 OLEUR061SCF1277G03001 OLEUR061SCF6388G00004 OLEUR061SCF6957G00001 OLEUR061SCF7199G00003
D	0.0102684	2	9	51.8841	GO:0010541 Acropetal auxin transport	OLEUR061SCF3123G00016 OLEUR061SCF3287G02017
D	0.0102684	2	9	51.8841	GO:0015812 Gamma-aminobutyric acid transport	OLEUR061SCF1028G01031 OLEUR061SCF1074G08016
D	0.0124113	2	10	46.6957	GO:0099080 Supramolecular complex	OLEUR061SCF0517G03014 OLEUR061SCF6488G02004
D	0.0130294	4	98	9.52974	GO:0042910 Xenobiotic transmembrane transporter activity	OLEUR061SCF1297G01016 OLEUR061SCF4253G00015 OLEUR061SCF4263G14017 OLEUR061SCF7702G00019
D	0.0134911	2	11	42.4506	GO:0010234 Anther wall tapetum cell fate specification	OLEUR061SCF0157G01010 OLEUR061SCF0350G04011
D	0.0134911	2	11	42.4506	GO:0080153 Negative regulation of reductive pentose-phosphate cycle	OLEUR061SCF0517G03014 OLEUR061SCF6488G02004
D	0.0134911	2	11	42.4506	GO:0004617 Phosphoglycerate dehydrogenase activity	OLEUR061SCF0262G01006 OLEUR061SCF2996G01012
D	0.0157187	2	12	38.9131	GO:0060918 Auxin transport	OLEUR061SCF3123G00016 OLEUR061SCF3287G02017
D	0.0174394	4	110	8.49013	GO:0009725 Response to hormone	OLEUR061SCF3218G04021 OLEUR061SCF3229G00020 OLEUR061SCF4176G03009 OLEUR061SCF4659G00005
D	0.0199734	2	14	33.3541	GO:0030178 Negative regulation of Wnt signaling pathway	OLEUR061SCF0399G05004 OLEUR061SCF3022G05008
D	0.0199734	2	14	33.3541	GO:0043481 Anthocyanin accumulation in tissues in response to UV light	OLEUR061SCF3123G00016 OLEUR061SCF3287G02017
D	0.0224339	2	15	31.1305	GO:0002253 Activation of immune response	OLEUR061SCF3735G01032 OLEUR061SCF6430G01009
D	0.0249717	2	16	29.1848	GO:0080019 Fatty-acyl-CoA reductase (alcohol-forming) activity	OLEUR061SCF0553G02001 OLEUR061SCF2615G08004
D	0.0252816	2	17	27.4681	GO:0009308 Amine metabolic process	OLEUR061SCF3218G05006 OLEUR061SCF8316G02014
D	0.0252816	2	17	27.4681	GO:0052593 Tryptamine	OLEUR061SCF3218G05006 OLEUR061SCF8316G02014
D	0.0252816	2	17	27.4681	GO:0052594 Aminoacetone	OLEUR061SCF3218G05006 OLEUR061SCF8316G02014
D	0.0252816	2	17	27.4681	GO:0052595 Aliphatic-amine oxidase activity	OLEUR061SCF3218G05006 OLEUR061SCF8316G02014
D	0.0252816	2	17	27.4681	GO:0052596 Phenethylamine	OLEUR061SCF3218G05006 OLEUR061SCF8316G02014
D	0.0266932	2	18	25.9421	GO:0006564 L-serine biosynthetic process	OLEUR061SCF0262G01006 OLEUR061SCF2996G01012
D	0.0266932	2	18	25.9421	GO:0008131 Primary amine oxidase activity	OLEUR061SCF3218G05006 OLEUR061SCF8316G02014
D	0.0266932	2	18	25.9421	GO:0015977 Carbon fixation	OLEUR061SCF1657G01004 OLEUR061SCF7575G00008
D	0.0290758	4	137	6.81689	GO:0051321 Meiotic cell cycle	OLEUR061SCF0157G01010 OLEUR061SCF0350G04011 OLEUR061SCF1170G02042 OLEUR061SCF3272G03014
D	0.034473	3	71	9.86529	GO:0009817 Defense response to fungus incompatible interaction	OLEUR061SCF0712G00014 OLEUR061SCF6957G00001 OLEUR061SCF7199G00003
D	0.0351246	5	237	4.92571	GO:0001135 RNA polymerase II transcription regulator recruiting activity	OLEUR061SCF0336G01009 OLEUR061SCF2290G00005 OLEUR061SCF3247G00018 OLEUR061SCF9117G00009 OLEUR061SCF9160G13014
D	0.0359228	3	73	9.59501	GO:0004857 Enzyme inhibitor activity	OLEUR061SCF0609G05005 OLEUR061SCF1178G09003 OLEUR061SCF3312G00013
D	0.0381888	4	151	6.18486	GO:0009607 Response to biotic stimulus	OLEUR061SCF1606G01028 OLEUR061SCF3735G01032 OLEUR061SCF4253G00011 OLEUR061SCF6430G01009
D	0.038268	2	23	20.3025	GO:0031640 Killing of cells of other organism	OLEUR061SCF2788G00016 OLEUR061SCF2857G00003
D	0.038268	2	23	20.3025	GO:0009554 Megasporogenesis	OLEUR061SCF1170G02042 OLEUR061SCF3272G03014
D	0.0409237	2	24	19.4565	GO:0102816 UDP-D-glucose	OLEUR061SCF3301G02001 OLEUR061SCF3780G00003
D	0.0436177	2	25	18.6783	GO:0090698 Post-embryonic plant morphogenesis	OLEUR061SCF0980G00035 OLEUR061SCF2586G08004
D	0.0488133	5	264	4.42194	GO:0000981 DNA-binding transcription factor activity RNA polymerase II-specific	OLEUR061SCF0336G01009 OLEUR061SCF2290G00005 OLEUR061SCF3247G00018 OLEUR061SCF9117G00009 OLEUR061SCF9160G13014
D	0.0503035	3	87	8.05098	GO:0030145 Manganese ion binding	OLEUR061SCF2788G00016 OLEUR061SCF2857G00003 OLEUR061SCF4523G00020
D	0.0503035	2	28	16.677	GO:0042908 Xenobiotic transport	OLEUR061SCF0074G03008 OLEUR061SCF5205G00015
D	0.0503035	2	28	16.677	GO:0008559 ATPase-coupled xenobiotic transmembrane transporter activity	OLEUR061SCF0074G03008 OLEUR061SCF5205G00015
D	0.0503035	6	380	3.6865	GO:0050832 Defense response to fungus	OLEUR061SCF0409G06006 OLEUR061SCF0712G00014 OLEUR061SCF2788G00016 OLEUR061SCF2857G00003 OLEUR061SCF6957G00001 OLEUR061SCF7199G00003
D	0.0511282	4	172	5.42973	GO:0009739 Response to gibberellin	OLEUR061SCF2005G02034 OLEUR061SCF3725G04010 OLEUR061SCF8800G02022 OLEUR061SCF9160G13014
D	0.0522694	2	29	16.102	GO:0048658 Anther wall tapetum development	OLEUR061SCF1170G02042 OLEUR061SCF3272G03014
D	0.0529035	7	513	3.18587	GO:0004497 Monooxygenase activity	OLEUR061SCF0440G04013 OLEUR061SCF0680G04028 OLEUR061SCF1657G01004 OLEUR061SCF4658G00002 OLEUR061SCF6398G02036 OLEUR061SCF7080G00011 OLEUR061SCF7575G00008
D	0.0529355	3	92	7.61343	GO:0010224 Response to UV-B	OLEUR061SCF2290G00005 OLEUR061SCF3247G00018 OLEUR061SCF9117G00009
D	0.0529355	2	30	15.5652	GO:0050829 Defense response to Gram-negative bacterium	OLEUR061SCF2788G00016 OLEUR061SCF2857G00003
D	0.0529355	2	30	15.5652	GO:0080030 Methyl indole-3-acetate esterase activity	OLEUR061SCF2346G00011 OLEUR061SCF6290G01001
D	0.0543221	6	397	3.52864	GO:0006457 Protein folding	OLEUR061SCF0604G01001 OLEUR061SCF0712G00014 OLEUR061SCF1277G03001 OLEUR061SCF6284G00005 OLEUR061SCF6957G00001 OLEUR061SCF7199G00003
D	0.0546362	2	31	15.0631	GO:0009299 MRNA transcription	OLEUR061SCF0980G00035 OLEUR061SCF2586G08004
D	0.0565651	2	32	14.5924	GO:0006809 Nitric oxide biosynthetic process	OLEUR061SCF3218G05006 OLEUR061SCF8316G02014
D	0.0565651	2	32	14.5924	GO:0016151 Nickel cation binding	OLEUR061SCF0517G03014 OLEUR061SCF6488G02004
D	0.0571601	3	97	7.22098	GO:0019199 Transmembrane receptor protein kinase activity	OLEUR061SCF0157G01010 OLEUR061SCF0350G04011 OLEUR061SCF0409G06006
D	0.0577359	2	33	14.1502	GO:0008361 Regulation of cell size	OLEUR061SCF3123G00016 OLEUR061SCF3287G02017
D	0.0577359	2	33	14.1502	GO:0001649 Osteoblast differentiation	OLEUR061SCF0399G05004 OLEUR061SCF8485G00006
D	0.0597449	3	100	7.00436	GO:0051087 Chaperone binding	OLEUR061SCF0712G00014 OLEUR061SCF6957G00001 OLEUR061SCF7199G00003
D	0.0622565	3	102	6.86702	GO:0019899 Enzyme binding	OLEUR061SCF0399G05004 OLEUR061SCF0517G03014 OLEUR061SCF6488G02004
D	0.0623012	2	35	13.3416	GO:0005682 U5 snRNP	OLEUR061SCF1158G00005 OLEUR061SCF1383G01016
D	0.0641957	2	36	12.971	GO:0000079 Regulation of cyclin-dependent protein serine/threonine kinase activity	OLEUR061SCF0076G00004 OLEUR061SCF5845G00003
D	0.0641957	2	36	12.971	GO:0000245 Spliceosomal complex assembly	OLEUR061SCF1158G00005 OLEUR061SCF1383G01016
D	0.0659377	7	558	2.92894	GO:0048046 Apoplast	OLEUR061SCF0841G01008 OLEUR061SCF1071G03008 OLEUR061SCF2272G06060 OLEUR061SCF2471G00010 OLEUR061SCF2788G00016 OLEUR061SCF2857G00003 OLEUR061SCF3345G01025
D	0.0729167	1	3	77.8262	GO:0044238 Primary metabolic process	OLEUR061SCF0072G08024
D	0.0729167	8	715	2.61235	GO:0007165 Signal transduction	OLEUR061SCF0157G01010 OLEUR061SCF0350G04011 OLEUR061SCF0409G06006 OLEUR061SCF2172G02024 OLEUR061SCF3238G00001 OLEUR061SCF4638G01013 OLEUR061SCF4912G00008 OLEUR061SCF8740G00025
D	0.0729167	5	317	3.68263	GO:0009751 Response to salicylic acid	OLEUR061SCF2290G00005 OLEUR061SCF3247G00018 OLEUR061SCF4079G00009 OLEUR061SCF9117G00009 OLEUR061SCF9160G13014
D	0.0729167	1	3	77.8262	GO:0050062 Long-chain-fatty-acyl-CoA reductase activity	OLEUR061SCF0553G02001
D	0.0729167	4	209	4.46849	GO:0042626 ATPase-coupled transmembrane transporter activity	OLEUR061SCF0074G03008 OLEUR061SCF3123G00016 OLEUR061SCF3287G02017 OLEUR061SCF5205G00015
D	0.0729167	3	113	6.19854	GO:0043086 Negative regulation of catalytic activity	OLEUR061SCF0609G05005 OLEUR061SCF1178G09003 OLEUR061SCF3312G00013
D	0.0787689	4	218	4.28401	GO:0016788 Hydrolase activity acting on ester bonds	OLEUR061SCF2346G00011 OLEUR061SCF2387G01031 OLEUR061SCF4079G00009 OLEUR061SCF6290G01001
D	0.0787689	2	44	10.6127	GO:0030674 Protein binding bridging	OLEUR061SCF4638G01013 OLEUR061SCF6488G02004
D	0.0787689	2	44	10.6127	GO:0010329 Auxin efflux transmembrane transporter activity	OLEUR061SCF3123G00016 OLEUR061SCF3287G02017
D	0.0787689	21	2948	1.66318	GO:0003700 DNA-binding transcription factor activity	OLEUR061SCF0072G18036 OLEUR061SCF0190G03001 OLEUR061SCF0211G04052 OLEUR061SCF0604G09041 OLEUR061SCF0962G00005 OLEUR061SCF1172G01038 OLEUR061SCF1346G00006 OLEUR061SCF2290G00005 OLEUR061SCF2371G06032 OLEUR061SCF3218G04021 OLEUR061SCF3229G00020 OLEUR061SCF3247G00018 OLEUR061SCF3267G02039 OLEUR061SCF3663G05010 OLEUR061SCF4176G03009 OLEUR061SCF4659G00005 OLEUR061SCF5860G00021 OLEUR061SCF8225G00031 OLE…
D	0.0787689	1	4	58.3696	GO:0010650 Positive regulation of cell communication by electrical coupling	OLEUR061SCF4638G01013
D	0.0787689	1	4	58.3696	GO:0010960 Magnesium ion homeostasis	OLEUR061SCF4638G01013
D	0.0787689	1	4	58.3696	GO:0034112 Positive regulation of homotypic cell-cell adhesion	OLEUR061SCF4638G01013
D	0.0787689	1	4	58.3696	GO:0045838 Positive regulation of membrane potential	OLEUR061SCF4638G01013
D	0.0787689	1	4	58.3696	GO:0071709 Membrane assembly	OLEUR061SCF4638G01013
D	0.0787689	1	4	58.3696	GO:0090314 Positive regulation of protein targeting to membrane	OLEUR061SCF4638G01013
D	0.0787689	1	4	58.3696	GO:1900827 Positive regulation of membrane depolarization during cardiac muscle cell action potential	OLEUR061SCF4638G01013
D	0.0787689	1	4	58.3696	GO:1902260 Negative regulation of delayed rectifier potassium channel activity	OLEUR061SCF4638G01013
D	0.0787689	1	4	58.3696	GO:2000651 Positive regulation of sodium ion transmembrane transporter activity	OLEUR061SCF4638G01013
D	0.0787689	1	4	58.3696	GO:2001259 Positive regulation of cation channel activity	OLEUR061SCF4638G01013
D	0.0787689	1	4	58.3696	GO:0014704 Intercalated disc	OLEUR061SCF4638G01013
D	0.0787689	1	4	58.3696	GO:0033268 Node of Ranvier	OLEUR061SCF4638G01013
D	0.0787689	1	4	58.3696	GO:0043034 Costamere	OLEUR061SCF4638G01013
D	0.0787689	1	4	58.3696	GO:0043194 Axon initial segment	OLEUR061SCF4638G01013
D	0.0787689	1	4	58.3696	GO:1990845 Adaptive thermogenesis	OLEUR061SCF8266G01008
D	0.0787689	3	118	5.93589	GO:0009718 Anthocyanin-containing compound biosynthetic process	OLEUR061SCF3301G02001 OLEUR061SCF3780G00003 OLEUR061SCF9155G04008
D	0.0798639	2	47	9.93526	GO:0010540 Basipetal auxin transport	OLEUR061SCF3123G00016 OLEUR061SCF3287G02017
D	0.0798735	3	127	5.51524	GO:0031090 Organelle membrane	OLEUR061SCF0319G05005 OLEUR061SCF0440G04013 OLEUR061SCF0680G04028
D	0.082483	3	129	5.42973	GO:0048316 Seed development	OLEUR061SCF1346G00006 OLEUR061SCF3267G02039 OLEUR061SCF3663G05010
D	0.0831418	2	49	9.52974	GO:0009958 Positive gravitropism	OLEUR061SCF3123G00016 OLEUR061SCF3287G02017
D	0.0831418	4	235	3.9741	GO:0009753 Response to jasmonic acid	OLEUR061SCF2290G00005 OLEUR061SCF3247G00018 OLEUR061SCF9117G00009 OLEUR061SCF9160G13014
D	0.0831418	4	235	3.9741	GO:0015297 Antiporter activity	OLEUR061SCF1297G01016 OLEUR061SCF4253G00015 OLEUR061SCF4263G14017 OLEUR061SCF7702G00019
D	0.0861752	16	2095	1.78313	GO:0006952 Defense response	OLEUR061SCF0072G17004 OLEUR061SCF0084G02020 OLEUR061SCF0409G06006 OLEUR061SCF1606G01028 OLEUR061SCF1831G11020 OLEUR061SCF2172G02024 OLEUR061SCF2586G07023 OLEUR061SCF2609G04026 OLEUR061SCF3122G04005 OLEUR061SCF3735G01032 OLEUR061SCF3825G03009 OLEUR061SCF4253G00011 OLEUR061SCF4613G00036 OLEUR061SCF6430G01009 OLEUR061SCF8740G00025 OLEUR061SCF9160G13014
D	0.0862369	7	640	2.55367	GO:0016829 Lyase activity	OLEUR061SCF0892G00026 OLEUR061SCF1657G01004 OLEUR061SCF1987G06039 OLEUR061SCF3090G08008 OLEUR061SCF7575G00008 OLEUR061SCF8996G00010 OLEUR061SCF9172G01033
D	0.0862369	2	51	9.15602	GO:0016759 Cellulose synthase activity	OLEUR061SCF2874G03004 OLEUR061SCF3618G00006
D	0.0862369	1	5	46.6957	GO:0045485 Omega-6 fatty acid desaturase activity	OLEUR061SCF0319G05005
D	0.0862369	1	5	46.6957	GO:0102985 Delta12-fatty-acid desaturase activity	OLEUR061SCF0319G05005
D	0.0862369	1	5	46.6957	GO:0042617 Paclitaxel biosynthetic process	OLEUR061SCF0440G04013
D	0.0862369	2	51	9.15602	GO:0048443 Stamen development	OLEUR061SCF3123G00016 OLEUR061SCF3287G02017
D	0.0862369	1	5	46.6957	GO:0052650 NADP-retinol dehydrogenase activity	OLEUR061SCF8485G00006
D	0.0862369	1	5	46.6957	GO:0010765 Positive regulation of sodium ion transport	OLEUR061SCF4638G01013
D	0.0862369	1	5	46.6957	GO:1990542 Mitochondrial transmembrane transport	OLEUR061SCF8266G01008
D	0.0906122	2	54	8.64735	GO:0048527 Lateral root development	OLEUR061SCF3123G00016 OLEUR061SCF3287G02017
D	0.0910609	6	507	2.76306	GO:0009734 Auxin-activated signaling pathway	OLEUR061SCF3123G00016 OLEUR061SCF3218G04021 OLEUR061SCF3229G00020 OLEUR061SCF3287G02017 OLEUR061SCF4176G03009 OLEUR061SCF4659G00005
D	0.0916055	2	55	8.49013	GO:0046540 U4/U6 x U5 tri-snRNP complex	OLEUR061SCF1158G00005 OLEUR061SCF1383G01016
D	0.0916055	2	55	8.49013	GO:0010315 Auxin efflux	OLEUR061SCF3123G00016 OLEUR061SCF3287G02017
D	0.0945721	1	6	38.9131	GO:0045900 Negative regulation of translational elongation	OLEUR061SCF0072G08024
D	0.0945721	2	58	8.05098	GO:0009833 Plant-type primary cell wall biogenesis	OLEUR061SCF2874G03004 OLEUR061SCF3618G00006
D	0.0945721	2	58	8.05098	GO:0045202 Synapse	OLEUR061SCF4638G01013 OLEUR061SCF9154G00006
D	0.0945721	1	6	38.9131	GO:0043266 Regulation of potassium ion transport	OLEUR061SCF4638G01013
D	0.0945721	1	6	38.9131	GO:0030315 T-tubule	OLEUR061SCF4638G01013
D	0.0945721	1	6	38.9131	GO:0030507 Spectrin binding	OLEUR061SCF4638G01013
D	0.0945721	1	6	38.9131	GO:0014731 Spectrin-associated cytoskeleton	OLEUR061SCF4638G01013
D	0.0945721	2	58	8.05098	GO:0006073 Cellular glucan metabolic process	OLEUR061SCF2272G06060 OLEUR061SCF2471G00010
D	0.0945721	2	58	8.05098	GO:0016762 Xyloglucan	OLEUR061SCF2272G06060 OLEUR061SCF2471G00010
D	0.0950794	6	524	2.67342	GO:0007178 Transmembrane receptor protein serine/threonine kinase signaling pathway	OLEUR061SCF1831G11020 OLEUR061SCF2586G07023 OLEUR061SCF2874G10003 OLEUR061SCF3825G03009 OLEUR061SCF4613G00036 OLEUR061SCF5600G00001
D	0.0950794	6	524	2.67342	GO:0004675 Transmembrane receptor protein serine/threonine kinase activity	OLEUR061SCF1831G11020 OLEUR061SCF2586G07023 OLEUR061SCF2874G10003 OLEUR061SCF3825G03009 OLEUR061SCF4613G00036 OLEUR061SCF5600G00001
D	0.101117	5	398	2.93315	GO:0006357 Regulation of transcription by RNA polymerase II	OLEUR061SCF0336G01009 OLEUR061SCF2290G00005 OLEUR061SCF3247G00018 OLEUR061SCF9117G00009 OLEUR061SCF9160G13014
D	0.101117	1	7	33.3541	GO:0032791 Lead ion binding	OLEUR061SCF0240G02062
D	0.101117	1	7	33.3541	GO:0046870 Cadmium ion binding	OLEUR061SCF0240G02062
D	0.101117	1	7	33.3541	GO:0071286 Cellular response to magnesium ion	OLEUR061SCF4638G01013
D	0.101117	1	7	33.3541	GO:0030426 Growth cone	OLEUR061SCF0399G02036
D	0.101117	1	7	33.3541	GO:0001516 Prostaglandin biosynthetic process	OLEUR061SCF1311G01032
D	0.101117	1	7	33.3541	GO:0050220 Prostaglandin-E synthase activity	OLEUR061SCF1311G01032
D	0.101117	1	7	33.3541	GO:0042383 Sarcolemma	OLEUR061SCF4638G01013
D	0.10211	2	63	7.41202	GO:2000377 Regulation of reactive oxygen species metabolic process	OLEUR061SCF2005G02034 OLEUR061SCF3725G04010
D	0.103834	6	544	2.57513	GO:0005516 Calmodulin binding	OLEUR061SCF0155G01005 OLEUR061SCF0712G00014 OLEUR061SCF1304G01016 OLEUR061SCF6023G00012 OLEUR061SCF6957G00001 OLEUR061SCF7199G00003
D	0.104769	1	8	29.1848	GO:0018316 Peptide cross-linking via L-cystine	OLEUR061SCF6488G02004
D	0.104769	2	66	7.07511	GO:0044877 Protein-containing complex binding	OLEUR061SCF1329G05011 OLEUR061SCF6488G02004
D	0.104769	1	8	29.1848	GO:0010336 Gibberellic acid homeostasis	OLEUR061SCF8180G00014
D	0.104769	1	8	29.1848	GO:0097708 Intracellular vesicle	OLEUR061SCF8180G00014
D	0.104769	2	66	7.07511	GO:0048367 Shoot system development	OLEUR061SCF2346G00011 OLEUR061SCF6290G01001
D	0.104769	1	8	29.1848	GO:0097191 Extrinsic apoptotic signaling pathway	OLEUR061SCF0399G05004
D	0.104769	2	65	7.18395	GO:0048038 Quinone binding	OLEUR061SCF3218G05006 OLEUR061SCF8316G02014
D	0.104769	1	8	29.1848	GO:2001238 Positive regulation of extrinsic apoptotic signaling pathway	OLEUR061SCF0399G05004
D	0.104769	1	8	29.1848	GO:2001241 Positive regulation of extrinsic apoptotic signaling pathway in absence of ligand	OLEUR061SCF0399G05004
D	0.104769	10	1177	1.98367	GO:0055085 Transmembrane transport	OLEUR061SCF0074G03008 OLEUR061SCF1297G01016 OLEUR061SCF3123G00016 OLEUR061SCF3287G02017 OLEUR061SCF3409G02009 OLEUR061SCF4253G00015 OLEUR061SCF4263G14017 OLEUR061SCF5205G00015 OLEUR061SCF7702G00019 OLEUR061SCF9154G00006
D	0.104769	7	695	2.35158	GO:0030154 Cell differentiation	OLEUR061SCF0336G01009 OLEUR061SCF0399G02036 OLEUR061SCF2290G00005 OLEUR061SCF3022G05008 OLEUR061SCF3247G00018 OLEUR061SCF9117G00009 OLEUR061SCF9160G13014
D	0.104769	1	8	29.1848	GO:0004837 Tyrosine decarboxylase activity	OLEUR061SCF8996G00010
D	0.104769	2	66	7.07511	GO:0034613 Cellular protein localization	OLEUR061SCF3238G00001 OLEUR061SCF4912G00008
D	0.106437	2	69	6.76749	GO:0016760 Cellulose synthase (UDP-forming) activity	OLEUR061SCF2874G03004 OLEUR061SCF3618G00006
D	0.106437	2	69	6.76749	GO:0009853 Photorespiration	OLEUR061SCF1657G01004 OLEUR061SCF7575G00008
D	0.106437	3	167	4.19422	GO:0010228 Vegetative to reproductive phase transition of meristem	OLEUR061SCF0712G00014 OLEUR061SCF6957G00001 OLEUR061SCF7199G00003
D	0.106437	2	68	6.86702	GO:0010411 Xyloglucan metabolic process	OLEUR061SCF2272G06060 OLEUR061SCF2471G00010
D	0.106437	7	714	2.28901	GO:0005618 Cell wall	OLEUR061SCF0190G06037 OLEUR061SCF1570G02023 OLEUR061SCF2272G06060 OLEUR061SCF2387G01031 OLEUR061SCF2471G00010 OLEUR061SCF3345G01025 OLEUR061SCF9148G05021
D	0.106437	2	69	6.76749	GO:0010025 Wax biosynthetic process	OLEUR061SCF0957G04019 OLEUR061SCF2615G08004
D	0.108625	2	70	6.67081	GO:0010218 Response to far red light	OLEUR061SCF3123G00016 OLEUR061SCF3287G02017
D	0.110855	1	9	25.9421	GO:0048705 Skeletal system morphogenesis	OLEUR061SCF0399G05004
D	0.110855	1	9	25.9421	GO:1905421 Regulation of plant organ morphogenesis	OLEUR061SCF0409G06006
D	0.110855	1	9	25.9421	GO:0019825 Oxygen binding	OLEUR061SCF3514G04017
D	0.112812	3	173	4.04876	GO:0006914 Autophagy	OLEUR061SCF0712G00014 OLEUR061SCF6957G00001 OLEUR061SCF7199G00003
D	0.113896	2	73	6.39667	GO:0009926 Auxin polar transport	OLEUR061SCF3123G00016 OLEUR061SCF3287G02017
D	0.117508	1	10	23.3479	GO:0071454 Cellular response to anoxia	OLEUR061SCF6488G02004
D	0.117508	1	10	23.3479	GO:0042572 Retinol metabolic process	OLEUR061SCF8485G00006
D	0.117508	2	75	6.22609	GO:0009116 Nucleoside metabolic process	OLEUR061SCF1197G01005 OLEUR061SCF1662G02013
D	0.117508	1	10	23.3479	GO:0048281 Inflorescence morphogenesis	OLEUR061SCF0409G06006
D	0.117508	1	10	23.3479	GO:0010050 Vegetative phase change	OLEUR061SCF3229G00020
D	0.117508	1	10	23.3479	GO:0017077 Oxidative phosphorylation uncoupler activity	OLEUR061SCF8266G01008
D	0.126893	1	11	21.2253	GO:0008106 Alcohol dehydrogenase (NADP+) activity	OLEUR061SCF8485G00006
D	0.126893	1	11	21.2253	GO:0010166 Wax metabolic process	OLEUR061SCF5860G00021
D	0.126893	1	11	21.2253	GO:0010226 Response to lithium ion	OLEUR061SCF4079G00009
D	0.133099	1	12	19.4565	GO:0030018 Z disc	OLEUR061SCF4638G01013
D	0.133099	1	12	19.4565	GO:0034059 Response to anoxia	OLEUR061SCF1329G05011
D	0.133099	1	12	19.4565	GO:0072332 Intrinsic apoptotic signaling pathway by p53 class mediator	OLEUR061SCF0399G05004
D	0.133099	1	12	19.4565	GO:0044325 Ion channel binding	OLEUR061SCF4638G01013
D	0.133099	1	12	19.4565	GO:0003871 5-methyltetrahydropteroyltriglutamate-homocysteine S-methyltransferase activity	OLEUR061SCF0838G04075
D	0.133099	1	12	19.4565	GO:0071560 Cellular response to transforming growth factor beta stimulus	OLEUR061SCF0399G05004
D	0.133099	1	12	19.4565	GO:0030155 Regulation of cell adhesion	OLEUR061SCF0409G06006
D	0.134056	16	2368	1.57756	GO:0008152 Metabolic process	OLEUR061SCF0072G17004 OLEUR061SCF0190G06037 OLEUR061SCF0211G04001 OLEUR061SCF0262G01006 OLEUR061SCF0892G00026 OLEUR061SCF1987G06039 OLEUR061SCF2272G06060 OLEUR061SCF2471G00010 OLEUR061SCF2996G01012 OLEUR061SCF3090G08008 OLEUR061SCF3301G02001 OLEUR061SCF3780G00003 OLEUR061SCF6544G00008 OLEUR061SCF8480G00006 OLEUR061SCF9152G00003 OLEUR061SCF9172G01033
D	0.141505	2	87	5.36732	GO:0042546 Cell wall biogenesis	OLEUR061SCF2272G06060 OLEUR061SCF2471G00010
D	0.141671	1	13	17.9599	GO:0046577 Long-chain-alcohol oxidase activity	OLEUR061SCF0683G05014
D	0.142924	2	88	5.30633	GO:0009640 Photomorphogenesis	OLEUR061SCF3123G00016 OLEUR061SCF3287G02017
D	0.147956	2	90	5.18841	GO:0000325 Plant-type vacuole	OLEUR061SCF0074G03008 OLEUR061SCF5205G00015
D	0.14844	3	204	3.43351	GO:0016032 Viral process	OLEUR061SCF1831G11020 OLEUR061SCF2586G07023 OLEUR061SCF4613G00036
D	0.14844	1	14	16.677	GO:0006972 Hyperosmotic response	OLEUR061SCF1277G03001
D	0.14844	1	14	16.677	GO:0031594 Neuromuscular junction	OLEUR061SCF4638G01013
D	0.151935	4	341	2.73875	GO:0031225 Anchored component of membrane	OLEUR061SCF0064G06006 OLEUR061SCF0072G17004 OLEUR061SCF1407G06008 OLEUR061SCF3345G01025
D	0.155594	1	15	15.5652	GO:0016717 Oxidoreductase activity acting on paired donors with oxidation of a pair of donors resulting in the reduction of molecular oxygen to two molecules of water	OLEUR061SCF0319G05005
D	0.155594	1	15	15.5652	GO:0030672 Synaptic vesicle membrane	OLEUR061SCF9154G00006
D	0.155594	1	15	15.5652	GO:0008092 Cytoskeletal protein binding	OLEUR061SCF4638G01013
D	0.161353	2	97	4.81399	GO:0005788 Endoplasmic reticulum lumen	OLEUR061SCF1092G00005 OLEUR061SCF2592G09008
D	0.161353	2	97	4.81399	GO:0009789 Positive regulation of abscisic acid-activated signaling pathway	OLEUR061SCF3883G00003 OLEUR061SCF8879G01012
D	0.163216	1	16	14.5924	GO:0043024 Ribosomal small subunit binding	OLEUR061SCF0072G08024
D	0.166321	4	356	2.62335	GO:0000287 Magnesium ion binding	OLEUR061SCF0892G00026 OLEUR061SCF1987G06039 OLEUR061SCF3090G08008 OLEUR061SCF9172G01033
D	0.166612	1	17	13.734	GO:0006693 Prostaglandin metabolic process	OLEUR061SCF1311G01032
D	0.166612	1	17	13.734	GO:0008235 Metalloexopeptidase activity	OLEUR061SCF4523G00020
D	0.166612	1	17	13.734	GO:0010148 Transpiration	OLEUR061SCF0409G06006
D	0.166612	1	17	13.734	GO:0016529 Sarcoplasmic reticulum	OLEUR061SCF4638G01013
D	0.166612	2	101	4.62334	GO:0009664 Plant-type cell wall organization	OLEUR061SCF0409G06006 OLEUR061SCF1570G02023
D	0.166612	1	17	13.734	GO:0010158 Abaxial cell fate specification	OLEUR061SCF3229G00020
D	0.166612	1	17	13.734	GO:0007528 Neuromuscular junction development	OLEUR061SCF4638G01013
D	0.167923	2	102	4.57801	GO:0006414 Translational elongation	OLEUR061SCF1329G05011 OLEUR061SCF4629G00006
D	0.169103	6	675	2.07536	GO:0009651 Response to salt stress	OLEUR061SCF0553G02001 OLEUR061SCF2005G02034 OLEUR061SCF3238G00001 OLEUR061SCF3725G04010 OLEUR061SCF3883G00003 OLEUR061SCF4912G00008
D	0.169554	3	227	3.08562	GO:0009416 Response to light stimulus	OLEUR061SCF0980G00035 OLEUR061SCF2586G08004 OLEUR061SCF6488G02004
D	0.169554	6	679	2.06314	GO:0046983 Protein dimerization activity	OLEUR061SCF0155G03011 OLEUR061SCF0190G03001 OLEUR061SCF0962G00005 OLEUR061SCF1172G01038 OLEUR061SCF8225G00031 OLEUR061SCF9155G03008
D	0.169554	1	18	12.971	GO:0004478 Methionine adenosyltransferase activity	OLEUR061SCF8795G01011
D	0.169554	1	18	12.971	GO:0046148 Pigment biosynthetic process	OLEUR061SCF8480G00006
D	0.169554	1	18	12.971	GO:0004097 Catechol oxidase activity	OLEUR061SCF8480G00006
D	0.169554	1	18	12.971	GO:0045211 Postsynaptic membrane	OLEUR061SCF4638G01013
D	0.169554	4	365	2.55867	GO:0045892 Negative regulation of transcription DNA-templated	OLEUR061SCF0211G04052 OLEUR061SCF2290G00005 OLEUR061SCF3247G00018 OLEUR061SCF9117G00009
D	0.172264	2	106	4.40525	GO:0015171 Amino acid transmembrane transporter activity	OLEUR061SCF1028G01031 OLEUR061SCF1074G08016
D	0.173335	1	19	12.2883	GO:0031648 Protein destabilization	OLEUR061SCF1648G01028
D	0.173335	1	19	12.2883	GO:0047216 Inositol 3-alpha-galactosyltransferase activity	OLEUR061SCF8127G00001
D	0.173335	1	19	12.2883	GO:0045017 Glycerolipid biosynthetic process	OLEUR061SCF0957G04019
D	0.173335	1	19	12.2883	GO:0045544 Gibberellin 20-oxidase activity	OLEUR061SCF8800G02022
D	0.173335	1	19	12.2883	GO:0004499 N,N-dimethylaniline monooxygenase activity	OLEUR061SCF0680G04028
D	0.176391	3	234	2.99331	GO:0051082 Unfolded protein binding	OLEUR061SCF0604G01001 OLEUR061SCF1277G03001 OLEUR061SCF6284G00005
D	0.177725	1	20	11.6739	GO:0010215 Cellulose microfibril organization	OLEUR061SCF1407G06008
D	0.177725	1	20	11.6739	GO:0072358 Cardiovascular system development	OLEUR061SCF3022G05008
D	0.177725	10	1403	1.66414	GO:0043565 Sequence-specific DNA binding	OLEUR061SCF0211G04052 OLEUR061SCF0336G01009 OLEUR061SCF2290G00005 OLEUR061SCF3218G04021 OLEUR061SCF3247G00018 OLEUR061SCF4176G03009 OLEUR061SCF4659G00005 OLEUR061SCF5860G00021 OLEUR061SCF9117G00009 OLEUR061SCF9160G13014
D	0.177725	2	111	4.20682	GO:0003333 Amino acid transmembrane transport	OLEUR061SCF1028G01031 OLEUR061SCF1074G08016
D	0.177725	1	20	11.6739	GO:0006556 S-adenosylmethionine biosynthetic process	OLEUR061SCF8795G01011
D	0.183642	2	114	4.09611	GO:0030244 Cellulose biosynthetic process	OLEUR061SCF2874G03004 OLEUR061SCF3618G00006
D	0.183642	1	21	11.118	GO:0046345 Abscisic acid catabolic process	OLEUR061SCF6398G02036
D	0.183642	1	21	11.118	GO:0010295 (+)-abscisic Acid 8'-hydroxylase activity	OLEUR061SCF6398G02036
D	0.185606	2	115	4.0605	GO:0016616 Oxidoreductase activity acting on the CH-OH group of donors NAD or NADP as acceptor	OLEUR061SCF0262G01006 OLEUR061SCF2996G01012
D	0.186384	5	548	2.13028	GO:0044212 Transcription regulatory region DNA binding	OLEUR061SCF0336G01009 OLEUR061SCF2290G00005 OLEUR061SCF3247G00018 OLEUR061SCF9117G00009 OLEUR061SCF9160G13014
D	0.186947	1	22	10.6127	GO:0006636 Unsaturated fatty acid biosynthetic process	OLEUR061SCF0319G05005
D	0.186947	1	22	10.6127	GO:0031397 Negative regulation of protein ubiquitination	OLEUR061SCF3022G05008
D	0.186947	2	117	3.99109	GO:0006865 Amino acid transport	OLEUR061SCF1028G01031 OLEUR061SCF1074G08016
D	0.186947	1	22	10.6127	GO:0090378 Seed trichome elongation	OLEUR061SCF5408G00011
D	0.186947	6	718	1.95107	GO:0005774 Vacuolar membrane	OLEUR061SCF0074G03008 OLEUR061SCF1297G01016 OLEUR061SCF3345G01025 OLEUR061SCF4253G00015 OLEUR061SCF5205G00015 OLEUR061SCF7702G00019
D	0.187093	15	2382	1.47027	GO:0004674 Protein serine/threonine kinase activity	OLEUR061SCF0155G01005 OLEUR061SCF0155G03011 OLEUR061SCF0157G01010 OLEUR061SCF0350G04011 OLEUR061SCF0409G06006 OLEUR061SCF1170G02042 OLEUR061SCF1304G01016 OLEUR061SCF1831G11020 OLEUR061SCF2586G07023 OLEUR061SCF2874G10003 OLEUR061SCF3122G04005 OLEUR061SCF3272G03014 OLEUR061SCF3825G03009 OLEUR061SCF4613G00036 OLEUR061SCF5600G00001
D	0.18727	9	1249	1.68239	GO:0009506 Plasmodesma	OLEUR061SCF0240G02062 OLEUR061SCF0712G00014 OLEUR061SCF0841G01008 OLEUR061SCF1806G03060 OLEUR061SCF2172G02024 OLEUR061SCF3345G01025 OLEUR061SCF6957G00001 OLEUR061SCF7199G00003 OLEUR061SCF9148G05021
D	0.189537	2	119	3.92401	GO:0006950 Response to stress	OLEUR061SCF0604G01001 OLEUR061SCF6284G00005
D	0.189937	1	23	10.1512	GO:0048440 Carpel development	OLEUR061SCF1172G01038
D	0.189937	2	120	3.89131	GO:0009637 Response to blue light	OLEUR061SCF3123G00016 OLEUR061SCF3287G02017
D	0.189937	2	120	3.89131	GO:0032991 Protein-containing complex	OLEUR061SCF0517G03014 OLEUR061SCF6488G02004
D	0.191843	2	121	3.85915	GO:0042995 Cell projection	OLEUR061SCF0399G02036 OLEUR061SCF4638G01013
D	0.195414	1	24	9.72827	GO:0090575 RNA polymerase II transcription factor complex	OLEUR061SCF0399G05004
D	0.195414	1	24	9.72827	GO:0070370 Cellular heat acclimation	OLEUR061SCF0409G06006
E	9.61168e-11	12	215	23.6872	GO:0006096 Glycolytic process	OLEUR061SCF0065G04008 OLEUR061SCF0433G05014 OLEUR061SCF0700G03001 OLEUR061SCF1342G01005 OLEUR061SCF2675G01002 OLEUR061SCF3503G01011 OLEUR061SCF3785G04027 OLEUR061SCF5445G00001 OLEUR061SCF7250G01010 OLEUR061SCF8711G00027 OLEUR061SCF9025G00008 OLEUR061SCF9035G01014
E	5.85429e-06	25	2888	3.67379	GO:0016491 Oxidoreductase activity	OLEUR061SCF0350G00012 OLEUR061SCF0362G03015 OLEUR061SCF0624G02005 OLEUR061SCF0678G06015 OLEUR061SCF0680G04026 OLEUR061SCF0853G01001 OLEUR061SCF1185G00005 OLEUR061SCF1342G01005 OLEUR061SCF1571G05001 OLEUR061SCF1610G00005 OLEUR061SCF1733G02005 OLEUR061SCF1827G02027 OLEUR061SCF1834G04015 OLEUR061SCF2445G02001 OLEUR061SCF2888G00033 OLEUR061SCF3592G02002 OLEUR061SCF3592G03004 OLEUR061SCF3674G01006 OLE…
E	3.61765e-05	25	3262	3.25257	GO:0055114 Oxidation-reduction process	OLEUR061SCF0350G00012 OLEUR061SCF0362G03015 OLEUR061SCF0624G02005 OLEUR061SCF0678G06015 OLEUR061SCF0680G04026 OLEUR061SCF0853G01001 OLEUR061SCF1185G00005 OLEUR061SCF1342G01005 OLEUR061SCF1571G05001 OLEUR061SCF1610G00005 OLEUR061SCF1733G02005 OLEUR061SCF1827G02027 OLEUR061SCF1834G04015 OLEUR061SCF2445G02001 OLEUR061SCF2888G00033 OLEUR061SCF3592G02002 OLEUR061SCF3592G03004 OLEUR061SCF3674G01006 OLE…
E	3.61765e-05	4	24	70.7326	GO:0005544 Calcium-dependent phospholipid binding	OLEUR061SCF1320G04026 OLEUR061SCF1320G04046 OLEUR061SCF5233G01026 OLEUR061SCF9165G19009
E	4.51505e-05	10	513	8.27282	GO:0004497 Monooxygenase activity	OLEUR061SCF0350G00012 OLEUR061SCF0680G04026 OLEUR061SCF0853G01001 OLEUR061SCF1571G05001 OLEUR061SCF1733G02005 OLEUR061SCF1827G02027 OLEUR061SCF2888G00033 OLEUR061SCF4658G00003 OLEUR061SCF7978G08020 OLEUR061SCF9147G00002
E	0.000162356	10	604	7.02642	GO:0005506 Iron ion binding	OLEUR061SCF0350G00012 OLEUR061SCF0624G02005 OLEUR061SCF0853G01001 OLEUR061SCF1571G05001 OLEUR061SCF1733G02005 OLEUR061SCF1827G02027 OLEUR061SCF2888G00033 OLEUR061SCF4658G00003 OLEUR061SCF7978G08020 OLEUR061SCF9147G00002
E	0.000169992	9	481	7.94088	GO:0016705 Oxidoreductase activity acting on paired donors with incorporation or reduction of molecular oxygen	OLEUR061SCF0350G00012 OLEUR061SCF0853G01001 OLEUR061SCF1571G05001 OLEUR061SCF1733G02005 OLEUR061SCF1827G02027 OLEUR061SCF2888G00033 OLEUR061SCF4658G00003 OLEUR061SCF7978G08020 OLEUR061SCF9147G00002
E	0.000241709	3	14	90.942	GO:0004742 Dihydrolipoyllysine-residue acetyltransferase activity	OLEUR061SCF3785G04027 OLEUR061SCF5445G00001 OLEUR061SCF9025G00008
E	0.000241709	3	14	90.942	GO:0045254 Pyruvate dehydrogenase complex	OLEUR061SCF3785G04027 OLEUR061SCF5445G00001 OLEUR061SCF9025G00008
E	0.000301193	10	687	6.17752	GO:0020037 Heme binding	OLEUR061SCF0350G00012 OLEUR061SCF0624G02005 OLEUR061SCF0853G01001 OLEUR061SCF1571G05001 OLEUR061SCF1733G02005 OLEUR061SCF1827G02027 OLEUR061SCF2888G00033 OLEUR061SCF4658G00003 OLEUR061SCF7978G08020 OLEUR061SCF9147G00002
E	0.000367524	3	17	74.8934	GO:0043087 Regulation of GTPase activity	OLEUR061SCF0882G02013 OLEUR061SCF8288G00005 OLEUR061SCF8288G00015
E	0.000403574	3	18	70.7326	GO:0006090 Pyruvate metabolic process	OLEUR061SCF3785G04027 OLEUR061SCF5445G00001 OLEUR061SCF9025G00008
E	0.000441611	3	19	67.0099	GO:0009920 Cell plate formation involved in plant-type cell wall biogenesis	OLEUR061SCF0882G02013 OLEUR061SCF8288G00005 OLEUR061SCF8288G00015
E	0.0010308	8	506	6.70982	GO:0009535 Chloroplast thylakoid membrane	OLEUR061SCF0013G03009 OLEUR061SCF0882G02013 OLEUR061SCF2518G04019 OLEUR061SCF2866G02055 OLEUR061SCF3663G07048 OLEUR061SCF3674G01006 OLEUR061SCF7101G00029 OLEUR061SCF8288G00015
E	0.0014412	8	536	6.33427	GO:0005509 Calcium ion binding	OLEUR061SCF0426G03015 OLEUR061SCF1320G04026 OLEUR061SCF1320G04046 OLEUR061SCF2518G04019 OLEUR061SCF2866G02055 OLEUR061SCF3663G07048 OLEUR061SCF5233G01026 OLEUR061SCF9165G19009
E	0.00162521	2	5	169.758	GO:0034440 Lipid oxidation	OLEUR061SCF3674G01006 OLEUR061SCF7101G00029
E	0.00229085	2	6	141.465	GO:0016631 Enoyl-[acyl-carrier-protein] reductase activity	OLEUR061SCF1185G00005 OLEUR061SCF1834G04015
E	0.00236685	2	7	121.256	GO:0080027 Response to herbivore	OLEUR061SCF3674G01006 OLEUR061SCF7101G00029
E	0.00236685	3	38	33.5049	GO:0009654 Photosystem II oxygen evolving complex	OLEUR061SCF2518G04019 OLEUR061SCF2866G02055 OLEUR061SCF3663G07048
E	0.00236685	2	7	121.256	GO:0070995 NADPH oxidation	OLEUR061SCF0680G04026 OLEUR061SCF4142G00010
E	0.00236685	2	7	121.256	GO:0016165 Linoleate 13S-lipoxygenase activity	OLEUR061SCF3674G01006 OLEUR061SCF7101G00029
E	0.00236685	2	7	121.256	GO:0004318 Enoyl-[acyl-carrier-protein] reductase (NADH) activity	OLEUR061SCF1185G00005 OLEUR061SCF1834G04015
E	0.00236685	2	7	121.256	GO:0005835 Fatty acid synthase complex	OLEUR061SCF1185G00005 OLEUR061SCF1834G04015
E	0.00248835	5	202	10.5048	GO:0080167 Response to karrikin	OLEUR061SCF0332G02006 OLEUR061SCF2134G01003 OLEUR061SCF3317G02003 OLEUR061SCF5224G01013 OLEUR061SCF8057G00005
E	0.00297767	4	113	15.0229	GO:0009523 Photosystem II	OLEUR061SCF0013G03009 OLEUR061SCF2518G04019 OLEUR061SCF2866G02055 OLEUR061SCF3663G07048
E	0.00343856	6	347	7.33826	GO:0006633 Fatty acid biosynthetic process	OLEUR061SCF0624G02005 OLEUR061SCF1185G00005 OLEUR061SCF1834G04015 OLEUR061SCF3674G01006 OLEUR061SCF7101G00029 OLEUR061SCF7407G01033
E	0.00430035	2	10	84.8792	GO:0004619 Phosphoglycerate mutase activity	OLEUR061SCF0065G04008 OLEUR061SCF9035G01014
E	0.00660847	7	558	5.32396	GO:0009579 Thylakoid	OLEUR061SCF0013G03009 OLEUR061SCF1185G00005 OLEUR061SCF1834G04015 OLEUR061SCF2518G04019 OLEUR061SCF2866G02055 OLEUR061SCF3663G07048 OLEUR061SCF9165G19009
E	0.00686308	2	14	60.628	GO:0016868 Intramolecular transferase activity phosphotransferases	OLEUR061SCF0065G04008 OLEUR061SCF9035G01014
E	0.00686308	6	406	6.27186	GO:0009409 Response to cold	OLEUR061SCF1320G04026 OLEUR061SCF1320G04046 OLEUR061SCF2492G01001 OLEUR061SCF4786G00001 OLEUR061SCF5233G01026 OLEUR061SCF9165G19009
E	0.00686308	2	14	60.628	GO:0004445 Inositol-polyphosphate 5-phosphatase activity	OLEUR061SCF0691G00021 OLEUR061SCF5843G03006
E	0.00686308	2	14	60.628	GO:0052658 Inositol-1,4,5-trisphosphate 5-phosphatase activity	OLEUR061SCF0691G00021 OLEUR061SCF5843G03006
E	0.00686308	2	14	60.628	GO:0052659 Inositol-1,3,4,5-tetrakisphosphate 5-phosphatase activity	OLEUR061SCF0691G00021 OLEUR061SCF5843G03006
E	0.00686308	6	413	6.16556	GO:0006631 Fatty acid metabolic process	OLEUR061SCF0624G02005 OLEUR061SCF1185G00005 OLEUR061SCF1834G04015 OLEUR061SCF3674G01006 OLEUR061SCF7101G00029 OLEUR061SCF7407G01033
E	0.00707438	3	66	19.2907	GO:0046835 Carbohydrate phosphorylation	OLEUR061SCF0433G05014 OLEUR061SCF7250G01010 OLEUR061SCF8329G00018
E	0.00707438	2	15	56.5861	GO:0004634 Phosphopyruvate hydratase activity	OLEUR061SCF0700G03001 OLEUR061SCF8711G00027
E	0.00707438	2	15	56.5861	GO:0000015 Phosphopyruvate hydratase complex	OLEUR061SCF0700G03001 OLEUR061SCF8711G00027
E	0.00707438	2	15	56.5861	GO:0034485 Phosphatidylinositol-3,4,5-trisphosphate 5-phosphatase activity	OLEUR061SCF0691G00021 OLEUR061SCF5843G03006
E	0.00999742	2	18	47.1551	GO:0046855 Inositol phosphate dephosphorylation	OLEUR061SCF0691G00021 OLEUR061SCF5843G03006
E	0.010173	3	78	16.3229	GO:0016773 Phosphotransferase activity alcohol group as acceptor	OLEUR061SCF0433G05014 OLEUR061SCF7362G00008 OLEUR061SCF8329G00018
E	0.011474	3	82	15.5267	GO:0019898 Extrinsic component of membrane	OLEUR061SCF2518G04019 OLEUR061SCF2866G02055 OLEUR061SCF3663G07048
E	0.0114926	2	20	42.4396	GO:0032957 Inositol trisphosphate metabolic process	OLEUR061SCF0691G00021 OLEUR061SCF5843G03006
E	0.011749	6	485	5.25026	GO:0009941 Chloroplast envelope	OLEUR061SCF0466G03012 OLEUR061SCF0914G05007 OLEUR061SCF1185G00005 OLEUR061SCF1834G04015 OLEUR061SCF3674G01006 OLEUR061SCF7101G00029
E	0.011749	5	324	6.54932	GO:0043531 ADP binding	OLEUR061SCF0626G17002 OLEUR061SCF1380G01004 OLEUR061SCF2685G02009 OLEUR061SCF3283G05020 OLEUR061SCF3374G02014
E	0.0160906	2	25	33.9517	GO:0061615 Glycolytic process through fructose-6-phosphate	OLEUR061SCF2675G01002 OLEUR061SCF7250G01010
E	0.0160906	2	25	33.9517	GO:0003872 6-phosphofructokinase activity	OLEUR061SCF2675G01002 OLEUR061SCF7250G01010
E	0.0160906	14	2368	2.5091	GO:0008152 Metabolic process	OLEUR061SCF0065G04008 OLEUR061SCF0829G01012 OLEUR061SCF1057G07015 OLEUR061SCF2445G02001 OLEUR061SCF2675G01002 OLEUR061SCF3785G04027 OLEUR061SCF5445G00001 OLEUR061SCF6776G04029 OLEUR061SCF7250G01010 OLEUR061SCF7362G00008 OLEUR061SCF7407G01033 OLEUR061SCF7901G00016 OLEUR061SCF9025G00008 OLEUR061SCF9035G01014
E	0.0170419	2	26	32.6458	GO:0090351 Seedling development	OLEUR061SCF0691G00021 OLEUR061SCF5843G03006
E	0.0176403	6	537	4.74185	GO:0009737 Response to abscisic acid	OLEUR061SCF0332G02006 OLEUR061SCF0691G00021 OLEUR061SCF1320G04046 OLEUR061SCF2124G00028 OLEUR061SCF4242G01047 OLEUR061SCF5843G03006
E	0.0180336	9	1164	3.28141	GO:0006629 Lipid metabolic process	OLEUR061SCF0624G02005 OLEUR061SCF1152G01015 OLEUR061SCF1185G00005 OLEUR061SCF1219G05016 OLEUR061SCF1834G04015 OLEUR061SCF3674G01006 OLEUR061SCF7101G00029 OLEUR061SCF7362G00008 OLEUR061SCF7407G01033
E	0.0182397	2	28	30.314	GO:0004439 Phosphatidylinositol-4,5-bisphosphate 5-phosphatase activity	OLEUR061SCF0691G00021 OLEUR061SCF5843G03006
E	0.0182397	2	28	30.314	GO:0006949 Syncytium formation	OLEUR061SCF0160G01010 OLEUR061SCF0539G00002
E	0.0191915	2	29	29.2687	GO:0009695 Jasmonic acid biosynthetic process	OLEUR061SCF3674G01006 OLEUR061SCF7101G00029
E	0.0208998	4	234	7.25463	GO:0009408 Response to heat	OLEUR061SCF1320G04026 OLEUR061SCF1320G04046 OLEUR061SCF5233G01026 OLEUR061SCF9165G19009
E	0.0238473	4	244	6.95731	GO:0043547 Positive regulation of GTPase activity	OLEUR061SCF0882G02013 OLEUR061SCF7244G01033 OLEUR061SCF8288G00005 OLEUR061SCF8288G00015
E	0.0249261	5	408	5.20093	GO:0009626 Plant-type hypersensitive response	OLEUR061SCF0626G17002 OLEUR061SCF0937G08030 OLEUR061SCF1380G01004 OLEUR061SCF2685G02009 OLEUR061SCF3374G02014
E	0.0258229	4	252	6.73644	GO:0015979 Photosynthesis	OLEUR061SCF0013G03009 OLEUR061SCF2518G04019 OLEUR061SCF2866G02055 OLEUR061SCF3663G07048
E	0.0282561	3	127	10.0251	GO:0031090 Organelle membrane	OLEUR061SCF0624G02005 OLEUR061SCF0680G04026 OLEUR061SCF7407G01033
E	0.0358327	2	42	20.2093	GO:0006094 Gluconeogenesis	OLEUR061SCF0065G04008 OLEUR061SCF9035G01014
E	0.0410515	5	467	4.54385	GO:0009414 Response to water deprivation	OLEUR061SCF1320G04026 OLEUR061SCF1320G04046 OLEUR061SCF5059G02053 OLEUR061SCF5233G01026 OLEUR061SCF9165G19009
E	0.0431488	6	675	3.77241	GO:0009651 Response to salt stress	OLEUR061SCF1320G04026 OLEUR061SCF1320G04046 OLEUR061SCF2371G01018 OLEUR061SCF5233G01026 OLEUR061SCF5417G00025 OLEUR061SCF9165G19009
E	0.0442613	2	48	17.6832	GO:0102779 Cannabidiolate synthase activity	OLEUR061SCF3592G02002 OLEUR061SCF3592G03004
E	0.0450776	2	50	16.9758	GO:0009820 Alkaloid metabolic process	OLEUR061SCF1610G00005 OLEUR061SCF1827G02027
E	0.0450776	2	52	16.3229	GO:0046856 Phosphatidylinositol dephosphorylation	OLEUR061SCF0691G00021 OLEUR061SCF5843G03006
E	0.0450776	1	3	141.465	GO:0050905 Neuromuscular process	OLEUR061SCF4142G00010
E	0.0450776	1	3	141.465	GO:2000008 Regulation of protein localization to cell surface	OLEUR061SCF4142G00010
E	0.0450776	1	3	141.465	GO:0008076 Voltage-gated potassium channel complex	OLEUR061SCF4142G00010
E	0.0450776	1	3	141.465	GO:0044224 Juxtaparanode region of axon	OLEUR061SCF4142G00010
E	0.0450776	1	3	141.465	GO:1990031 Pinceau fiber	OLEUR061SCF4142G00010
E	0.0450776	1	3	141.465	GO:0080132 Fatty acid alpha-hydroxylase activity	OLEUR061SCF0624G02005
E	0.0450776	1	3	141.465	GO:0030732 Methionine S-methyltransferase activity	OLEUR061SCF0808G01028
E	0.0450776	1	3	141.465	GO:0047381 Dodecanoyl-[acyl-carrier-protein] hydrolase activity	OLEUR061SCF1219G05016
E	0.0450776	1	3	141.465	GO:0051598 Meiotic recombination checkpoint	OLEUR061SCF1724G05020
E	0.0450776	1	3	141.465	GO:0006068 Ethanol catabolic process	OLEUR061SCF2445G02001
E	0.0459859	6	715	3.56136	GO:0007165 Signal transduction	OLEUR061SCF0882G02013 OLEUR061SCF1152G01015 OLEUR061SCF1380G01004 OLEUR061SCF3374G02014 OLEUR061SCF8288G00005 OLEUR061SCF8288G00015
E	0.0480598	3	170	7.48934	GO:0005096 GTPase activator activity	OLEUR061SCF0882G02013 OLEUR061SCF8288G00005 OLEUR061SCF8288G00015
E	0.0480598	2	56	15.157	GO:0000741 Karyogamy	OLEUR061SCF2371G01018 OLEUR061SCF5417G00025
E	0.0507683	2	58	14.6343	GO:0045202 Synapse	OLEUR061SCF4142G00010 OLEUR061SCF9154G00010
E	0.0510627	1	4	106.099	GO:0080181 Lateral root branching	OLEUR061SCF0332G02006
E	0.0510627	1	4	106.099	GO:0034705 Potassium channel complex	OLEUR061SCF4142G00010
E	0.0510627	1	4	106.099	GO:0042138 Meiotic DNA double-strand break formation	OLEUR061SCF1724G05020
E	0.0510627	1	4	106.099	GO:0071275 Cellular response to aluminum ion	OLEUR061SCF4786G00001
E	0.0510627	1	4	106.099	GO:0006231 DTMP biosynthetic process	OLEUR061SCF7901G00016
E	0.0510627	1	4	106.099	GO:0006545 Glycine biosynthetic process	OLEUR061SCF7901G00016
E	0.0510627	1	4	106.099	GO:0004146 Dihydrofolate reductase activity	OLEUR061SCF7901G00016
E	0.0510627	1	4	106.099	GO:0004799 Thymidylate synthase activity	OLEUR061SCF7901G00016
E	0.0510627	2	60	14.1465	GO:0016702 Oxidoreductase activity acting on single donors with incorporation of molecular oxygen incorporation of two atoms of oxygen	OLEUR061SCF3674G01006 OLEUR061SCF7101G00029
E	0.0511623	2	62	13.6902	GO:0031408 Oxylipin biosynthetic process	OLEUR061SCF3674G01006 OLEUR061SCF7101G00029
E	0.0537657	2	64	13.2624	GO:0016125 Sterol metabolic process	OLEUR061SCF1571G05001 OLEUR061SCF7362G00008
E	0.0543781	4	365	4.65091	GO:0009505 Plant-type cell wall	OLEUR061SCF0170G05005 OLEUR061SCF1057G07015 OLEUR061SCF2134G01003 OLEUR061SCF8057G00005
E	0.0543781	1	5	84.8792	GO:0034379 Very-low-density lipoprotein particle assembly	OLEUR061SCF7407G01033
E	0.0543781	1	5	84.8792	GO:0044539 Long-chain fatty acid import into cell	OLEUR061SCF7407G01033
E	0.0543781	1	5	84.8792	GO:0051047 Positive regulation of secretion	OLEUR061SCF7407G01033
E	0.0543781	3	197	6.46288	GO:0030054 Cell junction	OLEUR061SCF4142G00010 OLEUR061SCF6774G00010 OLEUR061SCF9154G00010
E	0.0543781	2	67	12.6685	GO:0031901 Early endosome membrane	OLEUR061SCF2903G03022 OLEUR061SCF3134G00006
E	0.0543781	13	2683	2.05633	GO:0009536 Plastid	OLEUR061SCF0013G03009 OLEUR061SCF0362G03015 OLEUR061SCF0433G05014 OLEUR061SCF0537G01024 OLEUR061SCF0914G05007 OLEUR061SCF1185G00005 OLEUR061SCF1219G05016 OLEUR061SCF1834G04015 OLEUR061SCF2518G04019 OLEUR061SCF2866G02055 OLEUR061SCF3663G07048 OLEUR061SCF3674G01006 OLEUR061SCF7101G00029
E	0.0543781	1	5	84.8792	GO:0004496 Mevalonate kinase activity	OLEUR061SCF7362G00008
E	0.0543781	1	5	84.8792	GO:0016295 Myristoyl-[acyl-carrier-protein] hydrolase activity	OLEUR061SCF1219G05016
E	0.0543781	1	5	84.8792	GO:0016296 Palmitoyl-[acyl-carrier-protein] hydrolase activity	OLEUR061SCF1219G05016
E	0.0543781	1	5	84.8792	GO:0047037 Salutaridine reductase (NADPH) activity	OLEUR061SCF1610G00005
E	0.0543781	1	5	84.8792	GO:0010440 Stomatal lineage progression	OLEUR061SCF2492G01001
E	0.0543781	11	2095	2.22833	GO:0006952 Defense response	OLEUR061SCF0626G17002 OLEUR061SCF0937G08030 OLEUR061SCF0943G05020 OLEUR061SCF1057G07015 OLEUR061SCF1380G01004 OLEUR061SCF2124G00028 OLEUR061SCF2685G02009 OLEUR061SCF3283G05020 OLEUR061SCF3374G02014 OLEUR061SCF3562G01018 OLEUR061SCF9166G00017
E	0.0551417	2	70	12.1256	GO:0010197 Polar nucleus fusion	OLEUR061SCF2371G01018 OLEUR061SCF5417G00025
E	0.0576227	2	72	11.7888	GO:0009686 Gibberellin biosynthetic process	OLEUR061SCF1954G00012 OLEUR061SCF5224G01013
E	0.0609916	2	75	11.3172	GO:0044550 Secondary metabolite biosynthetic process	OLEUR061SCF0853G01001 OLEUR061SCF2888G00033
E	0.0609916	1	6	70.7326	GO:0043679 Axon terminus	OLEUR061SCF4142G00010
E	0.0609916	1	6	70.7326	GO:1901379 Regulation of potassium ion transmembrane transport	OLEUR061SCF4142G00010
E	0.0609916	1	6	70.7326	GO:0015459 Potassium channel regulator activity	OLEUR061SCF4142G00010
E	0.0609916	1	6	70.7326	GO:0030388 Fructose 1,6-bisphosphate metabolic process	OLEUR061SCF3503G01011
E	0.06674	3	220	5.78722	GO:0008236 Serine-type peptidase activity	OLEUR061SCF0170G05005 OLEUR061SCF0753G00019 OLEUR061SCF0904G01004
E	0.067492	5	616	3.44477	GO:0009570 Chloroplast stroma	OLEUR061SCF0433G05014 OLEUR061SCF1185G00005 OLEUR061SCF1834G04015 OLEUR061SCF3674G01006 OLEUR061SCF7101G00029
E	0.0679564	1	7	60.628	GO:0098542 Defense response to other organism	OLEUR061SCF0853G01001
E	0.0679564	1	7	60.628	GO:0051214 RNA virus induced gene silencing	OLEUR061SCF9166G00017
E	0.0679564	1	7	60.628	GO:0048477 Oogenesis	OLEUR061SCF1724G05020
E	0.0688894	14	3127	1.90008	GO:0009507 Chloroplast	OLEUR061SCF0013G03009 OLEUR061SCF0362G03015 OLEUR061SCF0433G05014 OLEUR061SCF0537G01024 OLEUR061SCF0914G05007 OLEUR061SCF1185G00005 OLEUR061SCF1219G05016 OLEUR061SCF1834G04015 OLEUR061SCF2518G04019 OLEUR061SCF2866G02055 OLEUR061SCF3562G01018 OLEUR061SCF3663G07048 OLEUR061SCF3674G01006 OLEUR061SCF7101G00029
E	0.0695291	3	228	5.58416	GO:0004252 Serine-type endopeptidase activity	OLEUR061SCF0170G05005 OLEUR061SCF0753G00019 OLEUR061SCF0904G01004
E	0.073695	1	8	53.0495	GO:2001247 Positive regulation of phosphatidylcholine biosynthetic process	OLEUR061SCF7407G01033
E	0.073695	1	8	53.0495	GO:0042998 Positive regulation of Golgi to plasma membrane protein transport	OLEUR061SCF7407G01033
E	0.073695	1	8	53.0495	GO:0065009 Regulation of molecular function	OLEUR061SCF4142G00010
E	0.073695	1	8	53.0495	GO:0047334 Diphosphate-fructose-6-phosphate 1-phosphotransferase activity	OLEUR061SCF7250G01010
E	0.0776343	1	9	47.1551	GO:0042343 Indole glucosinolate metabolic process	OLEUR061SCF0853G01001
E	0.0776343	2	92	9.226	GO:0031348 Negative regulation of defense response	OLEUR061SCF0937G08030 OLEUR061SCF2124G00028
E	0.0776343	1	9	47.1551	GO:0014069 Postsynaptic density	OLEUR061SCF4142G00010
E	0.0776343	3	242	5.26111	GO:0050660 Flavin adenine dinucleotide binding	OLEUR061SCF0680G04026 OLEUR061SCF3592G02002 OLEUR061SCF3592G03004
E	0.0776343	1	9	47.1551	GO:0004665 Prephenate dehydrogenase (NADP+) activity	OLEUR061SCF0362G03015
E	0.0776343	1	9	47.1551	GO:0008977 Prephenate dehydrogenase (NAD+) activity	OLEUR061SCF0362G03015
E	0.0776343	1	9	47.1551	GO:0033730 Arogenate dehydrogenase (NADP+) activity	OLEUR061SCF0362G03015
E	0.0776343	10	1996	2.12623	GO:0003824 Catalytic activity	OLEUR061SCF0065G04008 OLEUR061SCF0808G01028 OLEUR061SCF2675G01002 OLEUR061SCF3503G01011 OLEUR061SCF3592G02002 OLEUR061SCF3592G03004 OLEUR061SCF7250G01010 OLEUR061SCF7407G01033 OLEUR061SCF7901G00016 OLEUR061SCF9035G01014
E	0.0829205	5	679	3.12515	GO:0046983 Protein dimerization activity	OLEUR061SCF1314G00017 OLEUR061SCF2492G01001 OLEUR061SCF3287G01021 OLEUR061SCF3422G00007 OLEUR061SCF7509G01011
E	0.0829205	1	10	42.4396	GO:0004435 Phosphatidylinositol phospholipase C activity	OLEUR061SCF1152G01015
E	0.0829205	1	10	42.4396	GO:0004033 Aldo-keto reductase (NADP) activity	OLEUR061SCF4142G00010
E	0.0829205	1	10	42.4396	GO:0015840 Urea transport	OLEUR061SCF0466G03012
E	0.0829205	1	10	42.4396	GO:0000304 Response to singlet oxygen	OLEUR061SCF4242G01047
E	0.0845218	2	101	8.40388	GO:0009664 Plant-type cell wall organization	OLEUR061SCF0160G01010 OLEUR061SCF0539G00002
E	0.087805	1	11	38.5814	GO:0051258 Protein polymerization	OLEUR061SCF0332G02006
E	0.087805	1	11	38.5814	GO:0014070 Response to organic cyclic compound	OLEUR061SCF7407G01033
E	0.087805	1	11	38.5814	GO:0010166 Wax metabolic process	OLEUR061SCF5059G02053
E	0.087805	1	11	38.5814	GO:0006836 Neurotransmitter transport	OLEUR061SCF3048G04002
E	0.0914621	1	12	35.3663	GO:0047763 Caffeate O-methyltransferase activity	OLEUR061SCF7509G01011
E	0.0914621	1	12	35.3663	GO:0015770 Sucrose transport	OLEUR061SCF8027G01001
E	0.0914621	1	12	35.3663	GO:0008515 Sucrose transmembrane transporter activity	OLEUR061SCF8027G01001
E	0.0914621	1	12	35.3663	GO:0080170 Hydrogen peroxide transmembrane transport	OLEUR061SCF0466G03012
E	0.0914621	2	108	7.85918	GO:0006906 Vesicle fusion	OLEUR061SCF2903G03022 OLEUR061SCF3134G00006
E	0.0914621	2	110	7.71629	GO:0050661 NADP binding	OLEUR061SCF0680G04026 OLEUR061SCF1342G01005
E	0.0914621	1	12	35.3663	GO:0031234 Extrinsic component of cytoplasmic side of plasma membrane	OLEUR061SCF4142G00010
E	0.0952453	1	13	32.6458	GO:0015695 Organic cation transport	OLEUR061SCF0332G02006
E	0.0952453	1	13	32.6458	GO:0007130 Synaptonemal complex assembly	OLEUR061SCF1724G05020
E	0.0952453	1	13	32.6458	GO:0006571 Tyrosine biosynthetic process	OLEUR061SCF0362G03015
E	0.0952453	1	13	32.6458	GO:0035338 Long-chain fatty-acyl-CoA biosynthetic process	OLEUR061SCF7407G01033
E	0.0952453	1	13	32.6458	GO:0016891 Endoribonuclease activity producing 5'-phosphomonoesters	OLEUR061SCF9166G00017
E	0.0958306	3	286	4.4517	GO:0051213 Dioxygenase activity	OLEUR061SCF0678G06015 OLEUR061SCF3674G01006 OLEUR061SCF7101G00029
E	0.0991472	1	14	30.314	GO:0071918 Urea transmembrane transport	OLEUR061SCF0466G03012
E	0.0991472	1	14	30.314	GO:0015204 Urea transmembrane transporter activity	OLEUR061SCF0466G03012
E	0.0991472	2	118	7.19315	GO:0016614 Oxidoreductase activity acting on CH-OH group of donors	OLEUR061SCF3592G02002 OLEUR061SCF3592G03004
E	0.0991472	2	119	7.1327	GO:0016709 Oxidoreductase activity acting on paired donors with incorporation or reduction of molecular oxygen NAD(P)H as one donor and incorporation of one atom of oxygen	OLEUR061SCF0853G01001 OLEUR061SCF2888G00033
E	0.10025	6	1008	2.52617	GO:0008233 Peptidase activity	OLEUR061SCF0170G05005 OLEUR061SCF0753G00019 OLEUR061SCF0904G01004 OLEUR061SCF2134G01003 OLEUR061SCF2817G00002 OLEUR061SCF8057G00005
E	0.101521	1	15	28.2931	GO:0015696 Ammonium transport	OLEUR061SCF0332G02006
E	0.101521	1	15	28.2931	GO:0008519 Ammonium transmembrane transporter activity	OLEUR061SCF0332G02006
E	0.101521	2	123	6.90075	GO:0009845 Seed germination	OLEUR061SCF0691G00021 OLEUR061SCF5843G03006
E	0.101521	1	15	28.2931	GO:0004365 Glyceraldehyde-3-phosphate dehydrogenase (NAD+) (phosphorylating) activity	OLEUR061SCF1342G01005
E	0.101521	1	15	28.2931	GO:0030672 Synaptic vesicle membrane	OLEUR061SCF9154G00010
E	0.101521	1	15	28.2931	GO:0042807 Central vacuole	OLEUR061SCF0466G03012
E	0.104924	1	16	26.5247	GO:0034219 Carbohydrate transmembrane transport	OLEUR061SCF8027G01001
E	0.104924	1	16	26.5247	GO:2000069 Regulation of post-embryonic root development	OLEUR061SCF1954G00012
E	0.104924	2	127	6.6834	GO:0000149 SNARE binding	OLEUR061SCF2903G03022 OLEUR061SCF3134G00006
E	0.104924	1	16	26.5247	GO:0046923 ER retention sequence binding	OLEUR061SCF5691G03005
E	0.104924	1	16	26.5247	GO:0016442 RISC complex	OLEUR061SCF9166G00017
E	0.110034	1	17	24.9645	GO:2000035 Regulation of stem cell division	OLEUR061SCF1954G00012
E	0.110034	1	17	24.9645	GO:0010498 Proteasomal protein catabolic process	OLEUR061SCF4622G05016
E	0.111111	1	18	23.5775	GO:0002244 Hematopoietic progenitor cell differentiation	OLEUR061SCF4142G00010
E	0.111111	2	136	6.24112	GO:0004190 Aspartic-type endopeptidase activity	OLEUR061SCF2134G01003 OLEUR061SCF8057G00005
E	0.111111	1	18	23.5775	GO:0004525 Ribonuclease III activity	OLEUR061SCF9166G00017
E	0.111111	1	18	23.5775	GO:0004332 Fructose-bisphosphate aldolase activity	OLEUR061SCF3503G01011
E	0.111111	1	18	23.5775	GO:0001678 Cellular glucose homeostasis	OLEUR061SCF0433G05014
E	0.111111	1	18	23.5775	GO:0004396 Hexokinase activity	OLEUR061SCF0433G05014
E	0.111111	1	18	23.5775	GO:0008865 Fructokinase activity	OLEUR061SCF8329G00018
E	0.111111	1	18	23.5775	GO:0046654 Tetrahydrofolate biosynthetic process	OLEUR061SCF7901G00016
E	0.111123	2	137	6.19556	GO:0009740 Gibberellic acid mediated signaling pathway	OLEUR061SCF3287G01021 OLEUR061SCF5224G01013
E	0.113307	1	19	22.3366	GO:0007584 Response to nutrient	OLEUR061SCF7407G01033
E	0.113307	1	19	22.3366	GO:0045544 Gibberellin 20-oxidase activity	OLEUR061SCF5224G01013
E	0.113307	1	19	22.3366	GO:0004499 N,N-dimethylaniline monooxygenase activity	OLEUR061SCF0680G04026
E	0.113307	16	4242	1.60074	GO:0006810 Transport	OLEUR061SCF0332G02006 OLEUR061SCF0343G02001 OLEUR061SCF0348G00016 OLEUR061SCF0466G03012 OLEUR061SCF2371G01018 OLEUR061SCF2903G03022 OLEUR061SCF3048G04002 OLEUR061SCF3134G00006 OLEUR061SCF4119G00018 OLEUR061SCF4142G00010 OLEUR061SCF5417G00025 OLEUR061SCF5691G03005 OLEUR061SCF7364G00004 OLEUR061SCF8027G01001 OLEUR061SCF8376G12047 OLEUR061SCF9154G00010
E	0.113307	4	558	3.04226	GO:0048046 Apoplast	OLEUR061SCF0170G05005 OLEUR061SCF3592G02002 OLEUR061SCF3592G03004 OLEUR061SCF9165G19009
E	0.113689	6	1083	2.35122	GO:0006508 Proteolysis	OLEUR061SCF0170G05005 OLEUR061SCF0753G00019 OLEUR061SCF0904G01004 OLEUR061SCF2134G01003 OLEUR061SCF2817G00002 OLEUR061SCF8057G00005
E	0.114028	2	142	5.97741	GO:0005484 SNAP receptor activity	OLEUR061SCF2903G03022 OLEUR061SCF3134G00006
E	0.114742	8	1670	2.03303	GO:0005576 Extracellular region	OLEUR061SCF0160G01010 OLEUR061SCF0170G05005 OLEUR061SCF0539G00002 OLEUR061SCF0753G00019 OLEUR061SCF0904G01004 OLEUR061SCF2817G00002 OLEUR061SCF3592G02002 OLEUR061SCF3592G03004
E	0.114742	1	20	21.2198	GO:0005663 DNA replication factor C complex	OLEUR061SCF0081G02006
E	0.114742	1	20	21.2198	GO:0010601 Positive regulation of auxin biosynthetic process	OLEUR061SCF1152G01015
E	0.114742	2	143	5.93561	GO:0031201 SNARE complex	OLEUR061SCF2903G03022 OLEUR061SCF3134G00006
E	0.114742	2	144	5.89439	GO:0043621 Protein self-association	OLEUR061SCF0332G02006 OLEUR061SCF3503G01011
E	0.116219	17	4625	1.55994	GO:0016787 Hydrolase activity	OLEUR061SCF0170G05005 OLEUR061SCF0537G01024 OLEUR061SCF0538G01026 OLEUR061SCF0691G00021 OLEUR061SCF0753G00019 OLEUR061SCF0904G01004 OLEUR061SCF1057G07015 OLEUR061SCF1152G01015 OLEUR061SCF1219G05016 OLEUR061SCF2134G01003 OLEUR061SCF2817G00002 OLEUR061SCF4242G01047 OLEUR061SCF5843G03006 OLEUR061SCF6774G00010 OLEUR061SCF8057G00005 OLEUR061SCF8516G03016 OLEUR061SCF9166G00017
E	0.117858	2	148	5.73508	GO:0009620 Response to fungus	OLEUR061SCF3674G01006 OLEUR061SCF7101G00029
E	0.117858	1	21	20.2093	GO:0046345 Abscisic acid catabolic process	OLEUR061SCF1571G05001
E	0.117858	1	21	20.2093	GO:0010295 (+)-abscisic Acid 8'-hydroxylase activity	OLEUR061SCF1571G05001
E	0.120835	1	22	19.2907	GO:0072488 Ammonium transmembrane transport	OLEUR061SCF0332G02006
E	0.120835	1	22	19.2907	GO:0016462 Pyrophosphatase activity	OLEUR061SCF6774G00010
E	0.120835	1	22	19.2907	GO:0010020 Chloroplast fission	OLEUR061SCF0537G01024
E	0.120835	1	22	19.2907	GO:0019287 Isopentenyl diphosphate biosynthetic process mevalonate pathway	OLEUR061SCF7362G00008
E	0.124919	1	23	18.452	GO:0051119 Sugar transmembrane transporter activity	OLEUR061SCF8027G01001
E	0.124919	1	23	18.452	GO:0016208 AMP binding	OLEUR061SCF4987G00041
E	0.12891	1	24	17.6832	GO:0050826 Response to freezing	OLEUR061SCF2492G01001
E	0.12891	1	24	17.6832	GO:0005536 Glucose binding	OLEUR061SCF0433G05014
E	0.130695	2	162	5.23945	GO:0006887 Exocytosis	OLEUR061SCF2903G03022 OLEUR061SCF3134G00006
E	0.130695	2	162	5.23945	GO:0009617 Response to bacterium	OLEUR061SCF3674G01006 OLEUR061SCF7101G00029
E	0.132162	1	25	16.9758	GO:0016559 Peroxisome fission	OLEUR061SCF0537G01024
E	0.132756	1	26	16.3229	GO:0010267 Production of ta-siRNAs involved in RNA interference	OLEUR061SCF9166G00017
E	0.132756	1	26	16.3229	GO:0006621 Protein retention in ER lumen	OLEUR061SCF5691G03005
E	0.132756	1	26	16.3229	GO:0008021 Synaptic vesicle	OLEUR061SCF3048G04002
E	0.132756	1	26	16.3229	GO:0006002 Fructose 6-phosphate metabolic process	OLEUR061SCF2675G01002
E	0.132756	2	167	5.08258	GO:0009826 Unidimensional cell growth	OLEUR061SCF5224G01013 OLEUR061SCF6251G00004
E	0.132756	1	26	16.3229	GO:0009877 Nodulation	OLEUR061SCF0426G03015
E	0.132756	1	26	16.3229	GO:0009165 Nucleotide biosynthetic process	OLEUR061SCF7901G00016
E	0.135152	1	27	15.7184	GO:0070696 Transmembrane receptor protein serine/threonine kinase binding	OLEUR061SCF0091G01018
E	0.135152	1	27	15.7184	GO:0016620 Oxidoreductase activity acting on the aldehyde or oxo group of donors NAD or NADP as acceptor	OLEUR061SCF1342G01005
E	0.135152	1	27	15.7184	GO:0004029 Aldehyde dehydrogenase (NAD+) activity	OLEUR061SCF2445G02001
E	0.135152	1	27	15.7184	GO:0006820 Anion transport	OLEUR061SCF0348G00016
E	0.13871	1	28	15.157	GO:0009750 Response to fructose	OLEUR061SCF1954G00012
E	0.13871	1	28	15.157	GO:0009561 Megagametogenesis	OLEUR061SCF4622G05016
E	0.142842	1	29	14.6343	GO:0005089 Rho guanyl-nucleotide exchange factor activity	OLEUR061SCF7244G01033
E	0.143946	3	394	3.23144	GO:0005887 Integral component of plasma membrane	OLEUR061SCF0332G02006 OLEUR061SCF0466G03012 OLEUR061SCF8027G01001
E	0.145602	1	30	14.1465	GO:0005249 Voltage-gated potassium channel activity	OLEUR061SCF4142G00010
E	0.145602	1	30	14.1465	GO:0010216 Maintenance of DNA methylation	OLEUR061SCF9166G00017
E	0.148939	1	31	13.6902	GO:0005925 Focal adhesion	OLEUR061SCF6774G00010
E	0.148939	1	31	13.6902	GO:0030148 Sphingolipid biosynthetic process	OLEUR061SCF0624G02005
E	0.14939	2	185	4.58806	GO:0051287 NAD binding	OLEUR061SCF1342G01005 OLEUR061SCF2445G02001
E	0.14956	1	32	13.2624	GO:0006863 Purine nucleobase transport	OLEUR061SCF0343G02001
E	0.14956	1	32	13.2624	GO:1904823 Purine nucleobase transmembrane transport	OLEUR061SCF0343G02001
E	0.14956	1	32	13.2624	GO:0005345 Purine nucleobase transmembrane transporter activity	OLEUR061SCF0343G02001
E	0.14956	1	32	13.2624	GO:0009639 Response to red or far red light	OLEUR061SCF5224G01013
E	0.14956	1	32	13.2624	GO:0102391 Decanoate-CoA ligase activity	OLEUR061SCF7407G01033
E	0.153388	1	33	12.8605	GO:0000027 Ribosomal large subunit assembly	OLEUR061SCF9152G02001
E	0.157173	1	34	12.4822	GO:0042177 Negative regulation of protein catabolic process	OLEUR061SCF0937G08030
E	0.159326	2	196	4.33057	GO:0030163 Protein catabolic process	OLEUR061SCF2134G01003 OLEUR061SCF8057G00005
E	0.160227	1	35	12.1256	GO:0004467 Long-chain fatty acid-CoA ligase activity	OLEUR061SCF7407G01033
E	0.163219	1	36	11.7888	GO:0006261 DNA-dependent DNA replication	OLEUR061SCF0081G02006
E	0.163219	1	36	11.7888	GO:0008081 Phosphoric diester hydrolase activity	OLEUR061SCF1152G01015
E	0.166725	1	37	11.4702	GO:0004427 Inorganic diphosphatase activity	OLEUR061SCF6774G00010
E	0.166725	2	204	4.16074	GO:0000209 Protein polyubiquitination	OLEUR061SCF2371G02019 OLEUR061SCF4622G05016
E	0.166725	3	435	2.92687	GO:0009738 Abscisic acid-activated signaling pathway	OLEUR061SCF0691G00021 OLEUR061SCF2124G00028 OLEUR061SCF5843G03006
E	0.168323	1	38	11.1683	GO:0007420 Brain development	OLEUR061SCF7407G01033
E	0.168323	2	206	4.12035	GO:0008643 Carbohydrate transport	OLEUR061SCF4119G00018 OLEUR061SCF8027G01001
E	0.170431	1	39	10.8819	GO:0080092 Regulation of pollen tube growth	OLEUR061SCF7244G01033
E	0.170431	1	39	10.8819	GO:0030422 Production of siRNA involved in RNA interference	OLEUR061SCF9166G00017
E	0.170431	1	39	10.8819	GO:0009765 Photosynthesis light harvesting	OLEUR061SCF0013G03009
E	0.173146	2	212	4.00373	GO:0004871 Obsolete signal transducer activity	OLEUR061SCF1152G01015 OLEUR061SCF1954G00012
E	0.176586	1	41	10.3511	GO:0030424 Axon	OLEUR061SCF4142G00010
E	0.176586	1	41	10.3511	GO:0010143 Cutin biosynthetic process	OLEUR061SCF5059G02053
E	0.178516	1	42	10.1047	GO:0019897 Extrinsic component of plasma membrane	OLEUR061SCF1380G01004
E	0.178516	1	42	10.1047	GO:0016132 Brassinosteroid biosynthetic process	OLEUR061SCF1571G05001
E	0.178516	1	42	10.1047	GO:0001676 Long-chain fatty acid metabolic process	OLEUR061SCF7407G01033
E	0.181107	1	43	9.86967	GO:0043005 Neuron projection	OLEUR061SCF4142G00010
E	0.181107	1	43	9.86967	GO:0019748 Secondary metabolic process	OLEUR061SCF2817G00002
E	0.182927	1	44	9.64536	GO:0090501 RNA phosphodiester bond hydrolysis	OLEUR061SCF9166G00017
E	0.182927	1	44	9.64536	GO:0008171 O-methyltransferase activity	OLEUR061SCF7509G01011
E	0.182927	1	44	9.64536	GO:0009931 Calcium-dependent protein serine/threonine kinase activity	OLEUR061SCF0426G03015
E	0.183922	11	3002	1.55508	GO:0016310 Phosphorylation	OLEUR061SCF0051G05012 OLEUR061SCF0426G03015 OLEUR061SCF0433G05014 OLEUR061SCF0498G01025 OLEUR061SCF1954G00012 OLEUR061SCF2124G00028 OLEUR061SCF2675G01002 OLEUR061SCF6251G00004 OLEUR061SCF7250G01010 OLEUR061SCF7362G00008 OLEUR061SCF8329G00018
E	0.185005	11	3010	1.55095	GO:0016301 Kinase activity	OLEUR061SCF0051G05012 OLEUR061SCF0426G03015 OLEUR061SCF0433G05014 OLEUR061SCF0498G01025 OLEUR061SCF1954G00012 OLEUR061SCF2124G00028 OLEUR061SCF2675G01002 OLEUR061SCF6251G00004 OLEUR061SCF7250G01010 OLEUR061SCF7362G00008 OLEUR061SCF8329G00018
E	0.185005	2	227	3.73917	GO:0012505 Endomembrane system	OLEUR061SCF0348G00016 OLEUR061SCF1380G01004
E	0.185704	1	46	9.226	GO:0019252 Starch biosynthetic process	OLEUR061SCF8329G00018
E	0.185704	1	46	9.226	GO:0035235 Ionotropic glutamate receptor signaling pathway	OLEUR061SCF7364G00004
E	0.185704	1	46	9.226	GO:0004970 Ionotropic glutamate receptor activity	OLEUR061SCF7364G00004
E	0.185704	1	46	9.226	GO:0008066 Glutamate receptor activity	OLEUR061SCF7364G00004
E	0.18623	2	231	3.67442	GO:0005507 Copper ion binding	OLEUR061SCF1185G00005 OLEUR061SCF1834G04015
E	0.186673	1	47	9.0297	GO:0034765 Regulation of ion transmembrane transport	OLEUR061SCF4142G00010
E	0.186673	1	47	9.0297	GO:0005244 Voltage-gated ion channel activity	OLEUR061SCF4142G00010
E	0.186673	1	47	9.0297	GO:0030687 Preribosome large subunit precursor	OLEUR061SCF9152G02001
E	0.187164	3	481	2.64696	GO:0016853 Isomerase activity	OLEUR061SCF0065G04008 OLEUR061SCF0102G00001 OLEUR061SCF9035G01014
E	0.188032	2	235	3.61188	GO:0009753 Response to jasmonic acid	OLEUR061SCF3674G01006 OLEUR061SCF7101G00029
E	0.188301	1	48	8.84158	GO:0048437 Floral organ development	OLEUR061SCF1152G01015
E	0.193537	3	492	2.58778	GO:0008168 Methyltransferase activity	OLEUR061SCF0808G01028 OLEUR061SCF7509G01011 OLEUR061SCF7901G00016
E	0.193537	1	50	8.48792	GO:0009699 Phenylpropanoid biosynthetic process	OLEUR061SCF7509G01011
E	0.193537	1	50	8.48792	GO:0055046 Microgametogenesis	OLEUR061SCF4622G05016
E	0.194654	5	1077	1.97027	GO:0043231 Intracellular membrane-bounded organelle	OLEUR061SCF0624G02005 OLEUR061SCF0680G04026 OLEUR061SCF0829G01012 OLEUR061SCF3969G00003 OLEUR061SCF7407G01033
E	0.19503	1	51	8.32149	GO:0045431 Flavonol synthase activity	OLEUR061SCF0678G06015
E	0.19503	1	51	8.32149	GO:0000326 Protein storage vacuole	OLEUR061SCF0466G03012
E	0.196704	8	2060	1.64814	GO:0005783 Endoplasmic reticulum	OLEUR061SCF0102G00001 OLEUR061SCF0624G02005 OLEUR061SCF0680G04026 OLEUR061SCF1267G00003 OLEUR061SCF4242G01047 OLEUR061SCF5691G03005 OLEUR061SCF7407G01033 OLEUR061SCF9162G12033
E	0.196704	3	501	2.54129	GO:0032259 Methylation	OLEUR061SCF0808G01028 OLEUR061SCF7509G01011 OLEUR061SCF7901G00016
E	0.196704	1	52	8.16146	GO:0004683 Calmodulin-dependent protein kinase activity	OLEUR061SCF0426G03015
F	0.000154981	2	4	754.481	GO:0090410 Malonate catabolic process	OLEUR061SCF0192G00010 OLEUR061SCF1495G02045
F	0.000154981	2	4	754.481	GO:0090409 Malonyl-CoA synthetase activity	OLEUR061SCF0192G00010 OLEUR061SCF1495G02045
F	0.000154981	2	5	603.585	GO:0019310 Inositol catabolic process	OLEUR061SCF1369G04025 OLEUR061SCF4752G00016
F	0.000154981	2	5	603.585	GO:0050113 Inositol oxygenase activity	OLEUR061SCF1369G04025 OLEUR061SCF4752G00016
F	0.000566815	2	11	274.357	GO:0003228 Atrial cardiac muscle tissue development	OLEUR061SCF1382G03033 OLEUR061SCF2062G00002
F	0.000566815	2	11	274.357	GO:0060297 Regulation of sarcomere organization	OLEUR061SCF1382G03033 OLEUR061SCF2062G00002
F	0.000569566	2	15	201.195	GO:0047893 Flavonol 3-O-glucosyltransferase activity	OLEUR061SCF0612G02005 OLEUR061SCF2069G02013
F	0.000569566	2	15	201.195	GO:0102360 Daphnetin 3-O-glucosyltransferase activity	OLEUR061SCF0612G02005 OLEUR061SCF2069G02013
F	0.000569566	2	15	201.195	GO:0102425 Myricetin 3-O-glucosyltransferase activity	OLEUR061SCF0612G02005 OLEUR061SCF2069G02013
F	0.000569566	2	15	201.195	GO:0001947 Heart looping	OLEUR061SCF1382G03033 OLEUR061SCF2062G00002
F	0.000569566	2	16	188.62	GO:0048702 Embryonic neurocranium morphogenesis	OLEUR061SCF1382G03033 OLEUR061SCF2062G00002
F	0.000569566	2	12	251.494	GO:0007519 Skeletal muscle tissue development	OLEUR061SCF1382G03033 OLEUR061SCF2062G00002
F	0.000569566	2	16	188.62	GO:0010830 Regulation of myotube differentiation	OLEUR061SCF1382G03033 OLEUR061SCF2062G00002
F	0.000673752	2	18	167.663	GO:0001756 Somitogenesis	OLEUR061SCF1382G03033 OLEUR061SCF2062G00002
F	0.00068845	2	20	150.896	GO:0072358 Cardiovascular system development	OLEUR061SCF1382G03033 OLEUR061SCF2062G00002
F	0.00068845	6	1075	8.42212	GO:0016757 Transferase activity transferring glycosyl groups	OLEUR061SCF0032G00022 OLEUR061SCF0054G00008 OLEUR061SCF0612G02005 OLEUR061SCF2069G02013 OLEUR061SCF2342G05021 OLEUR061SCF5259G00001
F	0.00068845	4	331	18.2352	GO:0016758 Transferase activity transferring hexosyl groups	OLEUR061SCF0032G00022 OLEUR061SCF0612G02005 OLEUR061SCF2069G02013 OLEUR061SCF2342G05021
F	0.00148231	2	30	100.598	GO:0019853 L-ascorbic acid biosynthetic process	OLEUR061SCF1369G04025 OLEUR061SCF4752G00016
F	0.00180797	2	34	88.7625	GO:0012501 Programmed cell death	OLEUR061SCF0251G03041 OLEUR061SCF8147G02013
F	0.00267575	4	509	11.8583	GO:0030246 Carbohydrate binding	OLEUR061SCF0241G02025 OLEUR061SCF1773G01028 OLEUR061SCF2091G02058 OLEUR061SCF7041G01004
F	0.00326956	2	48	62.8735	GO:0102779 Cannabidiolate synthase activity	OLEUR061SCF1606G00017 OLEUR061SCF3313G00003
F	0.00352317	2	51	59.175	GO:0016759 Cellulose synthase activity	OLEUR061SCF0054G00008 OLEUR061SCF5259G00001
F	0.00363914	2	53	56.942	GO:0042761 Very long-chain fatty acid biosynthetic process	OLEUR061SCF1335G00021 OLEUR061SCF3877G00020
F	0.00375512	2	55	54.8714	GO:0043488 Regulation of mRNA stability	OLEUR061SCF1382G03033 OLEUR061SCF2062G00002
F	0.00390348	4	604	9.99313	GO:0005506 Iron ion binding	OLEUR061SCF1369G04025 OLEUR061SCF1610G03017 OLEUR061SCF4752G00016 OLEUR061SCF6769G01044
F	0.00390348	2	58	52.0332	GO:0009833 Plant-type primary cell wall biogenesis	OLEUR061SCF0054G00008 OLEUR061SCF5259G00001
F	0.00393648	3	264	17.1473	GO:0000981 DNA-binding transcription factor activity RNA polymerase II-specific	OLEUR061SCF1335G00021 OLEUR061SCF3877G00020 OLEUR061SCF4338G00028
F	0.00478511	7	2368	4.46062	GO:0008152 Metabolic process	OLEUR061SCF0032G00022 OLEUR061SCF0192G00010 OLEUR061SCF0612G02005 OLEUR061SCF1495G02045 OLEUR061SCF2069G02013 OLEUR061SCF2342G05021 OLEUR061SCF7041G01004
F	0.00488043	2	69	43.7381	GO:0016760 Cellulose synthase (UDP-forming) activity	OLEUR061SCF0054G00008 OLEUR061SCF5259G00001
F	0.00549738	2	75	40.239	GO:0003730 MRNA 3'-UTR binding	OLEUR061SCF1382G03033 OLEUR061SCF2062G00002
F	0.00549738	4	695	8.68468	GO:0030154 Cell differentiation	OLEUR061SCF1335G00021 OLEUR061SCF1382G03033 OLEUR061SCF2062G00002 OLEUR061SCF3877G00020
F	0.00875632	2	99	30.4841	GO:0001666 Response to hypoxia	OLEUR061SCF1335G00021 OLEUR061SCF3877G00020
F	0.00875632	1	3	502.988	GO:0031156 Regulation of sorocarp development	OLEUR061SCF1648G00008
F	0.0101013	3	398	11.3741	GO:0006357 Regulation of transcription by RNA polymerase II	OLEUR061SCF1335G00021 OLEUR061SCF3877G00020 OLEUR061SCF4338G00028
F	0.0108926	2	114	26.473	GO:0030244 Cellulose biosynthetic process	OLEUR061SCF0054G00008 OLEUR061SCF5259G00001
F	0.0113304	2	118	25.5756	GO:0016614 Oxidoreductase activity acting on CH-OH group of donors	OLEUR061SCF1606G00017 OLEUR061SCF3313G00003
F	0.0128792	1	5	301.793	GO:1901959 Positive regulation of cutin biosynthetic process	OLEUR061SCF4338G00028
F	0.0141664	2	136	22.1906	GO:0004190 Aspartic-type endopeptidase activity	OLEUR061SCF0251G03041 OLEUR061SCF8147G02013
F	0.0160604	2	147	20.5301	GO:0009706 Chloroplast inner membrane	OLEUR061SCF4974G00005 OLEUR061SCF7823G04025
F	0.0186225	2	163	18.5149	GO:0048544 Recognition of pollen	OLEUR061SCF1773G01028 OLEUR061SCF2091G02058
F	0.0186225	2	172	17.5461	GO:0009739 Response to gibberellin	OLEUR061SCF1335G00021 OLEUR061SCF3877G00020
F	0.0186225	2	168	17.9638	GO:0080043 Quercetin 3-O-glucosyltransferase activity	OLEUR061SCF0032G00022 OLEUR061SCF2342G05021
F	0.0186225	2	166	18.1803	GO:0080044 Quercetin 7-O-glucosyltransferase activity	OLEUR061SCF0032G00022 OLEUR061SCF2342G05021
F	0.0186225	3	544	8.32149	GO:0005516 Calmodulin binding	OLEUR061SCF1773G01028 OLEUR061SCF2091G02058 OLEUR061SCF2231G02019
F	0.0186225	2	162	18.6292	GO:0009617 Response to bacterium	OLEUR061SCF1335G00021 OLEUR061SCF3877G00020
F	0.0186225	1	9	167.663	GO:0031288 Sorocarp morphogenesis	OLEUR061SCF7041G01004
F	0.0202449	1	10	150.896	GO:0030289 Protein phosphatase 4 complex	OLEUR061SCF1648G00008
F	0.0227621	2	196	15.3976	GO:0030163 Protein catabolic process	OLEUR061SCF0251G03041 OLEUR061SCF8147G02013
F	0.0232871	1	12	125.747	GO:0045723 Positive regulation of fatty acid biosynthetic process	OLEUR061SCF4338G00028
F	0.0265022	1	14	107.783	GO:0043687 Post-translational protein modification	OLEUR061SCF7041G01004
F	0.0265022	2	219	13.7805	GO:0031969 Chloroplast membrane	OLEUR061SCF4974G00005 OLEUR061SCF7823G04025
F	0.0284788	5	1996	3.77997	GO:0003824 Catalytic activity	OLEUR061SCF0192G00010 OLEUR061SCF1495G02045 OLEUR061SCF1606G00017 OLEUR061SCF3313G00003 OLEUR061SCF7041G01004
F	0.0291022	2	235	12.8422	GO:0009753 Response to jasmonic acid	OLEUR061SCF1335G00021 OLEUR061SCF3877G00020
F	0.0291022	2	237	12.7339	GO:0001135 RNA polymerase II transcription regulator recruiting activity	OLEUR061SCF1335G00021 OLEUR061SCF3877G00020
F	0.0292004	1	17	88.7625	GO:0033919 Glucan 1,3-alpha-glucosidase activity	OLEUR061SCF7041G01004
F	0.0292004	2	242	12.4708	GO:0050660 Flavin adenine dinucleotide binding	OLEUR061SCF1606G00017 OLEUR061SCF3313G00003
F	0.0300946	6	2888	3.13496	GO:0016491 Oxidoreductase activity	OLEUR061SCF1369G04025 OLEUR061SCF1606G00017 OLEUR061SCF1610G03017 OLEUR061SCF3313G00003 OLEUR061SCF4752G00016 OLEUR061SCF6769G01044
F	0.0327043	1	20	75.4481	GO:0047172 Shikimate O-hydroxycinnamoyltransferase activity	OLEUR061SCF0923G01004
F	0.0362896	2	279	10.8169	GO:0009723 Response to ethylene	OLEUR061SCF1335G00021 OLEUR061SCF3877G00020
F	0.0363208	1	23	65.6071	GO:0006491 N-glycan processing	OLEUR061SCF7041G01004
F	0.0446141	2	317	9.52027	GO:0009751 Response to salicylic acid	OLEUR061SCF1335G00021 OLEUR061SCF3877G00020
F	0.0468951	6	3262	2.77553	GO:0055114 Oxidation-reduction process	OLEUR061SCF1369G04025 OLEUR061SCF1606G00017 OLEUR061SCF1610G03017 OLEUR061SCF3313G00003 OLEUR061SCF4752G00016 OLEUR061SCF6769G01044
F	0.0468951	1	31	48.6762	GO:0010262 Somatic embryogenesis	OLEUR061SCF2080G02008
F	0.0482005	4	1597	3.77949	GO:0007275 Multicellular organism development	OLEUR061SCF4338G00028 OLEUR061SCF4974G00005 OLEUR061SCF6769G01044 OLEUR061SCF7823G04025
F	0.0495549	2	347	8.69719	GO:0006633 Fatty acid biosynthetic process	OLEUR061SCF0192G00010 OLEUR061SCF1495G02045
F	0.0556989	1	39	38.6914	GO:0016602 CCAAT-binding factor complex	OLEUR061SCF2080G02008
F	0.0562562	1	40	37.7241	GO:0010187 Negative regulation of seed germination	OLEUR061SCF4338G00028
F	0.0581626	1	42	35.9277	GO:0016132 Brassinosteroid biosynthetic process	OLEUR061SCF6769G01044
F	0.0612851	3	1008	4.49096	GO:0008233 Peptidase activity	OLEUR061SCF0251G03041 OLEUR061SCF5722G00005 OLEUR061SCF8147G02013
F	0.0620395	2	408	7.39688	GO:0009626 Plant-type hypersensitive response	OLEUR061SCF1335G00021 OLEUR061SCF3877G00020
F	0.0625452	2	413	7.30733	GO:0006631 Fatty acid metabolic process	OLEUR061SCF0192G00010 OLEUR061SCF1495G02045
F	0.0694224	3	1077	4.20324	GO:0043231 Intracellular membrane-bounded organelle	OLEUR061SCF0032G00022 OLEUR061SCF2342G05021 OLEUR061SCF7041G01004
F	0.0694324	3	1083	4.17995	GO:0006508 Proteolysis	OLEUR061SCF0251G03041 OLEUR061SCF5722G00005 OLEUR061SCF8147G02013
F	0.0696958	1	55	27.4357	GO:0010268 Brassinosteroid homeostasis	OLEUR061SCF6769G01044
F	0.0700701	2	453	6.66209	GO:0009733 Response to auxin	OLEUR061SCF1335G00021 OLEUR061SCF3877G00020
F	0.0713764	2	461	6.54648	GO:0016874 Ligase activity	OLEUR061SCF0192G00010 OLEUR061SCF1495G02045
F	0.0748836	2	481	6.27427	GO:0016705 Oxidoreductase activity acting on paired donors with incorporation or reduction of molecular oxygen	OLEUR061SCF1610G03017 OLEUR061SCF6769G01044
F	0.0748836	3	1164	3.88908	GO:0006629 Lipid metabolic process	OLEUR061SCF0192G00010 OLEUR061SCF1495G02045 OLEUR061SCF6769G01044
F	0.0748836	2	485	6.22253	GO:0009941 Chloroplast envelope	OLEUR061SCF4974G00005 OLEUR061SCF7823G04025
F	0.0748836	2	489	6.17163	GO:0007166 Cell surface receptor signaling pathway	OLEUR061SCF0393G00005 OLEUR061SCF8822G07044
F	0.0748836	1	64	23.5775	GO:0016125 Sterol metabolic process	OLEUR061SCF6769G01044
F	0.0792174	2	513	5.8829	GO:0004497 Monooxygenase activity	OLEUR061SCF1610G03017 OLEUR061SCF6769G01044
F	0.0792174	5	2948	2.5593	GO:0003700 DNA-binding transcription factor activity	OLEUR061SCF1335G00021 OLEUR061SCF1670G01003 OLEUR061SCF2080G02008 OLEUR061SCF3877G00020 OLEUR061SCF4338G00028
F	0.0803416	2	524	5.7594	GO:0007178 Transmembrane receptor protein serine/threonine kinase signaling pathway	OLEUR061SCF0393G00005 OLEUR061SCF8822G07044
F	0.0803416	2	524	5.7594	GO:0004675 Transmembrane receptor protein serine/threonine kinase activity	OLEUR061SCF0393G00005 OLEUR061SCF8822G07044
F	0.0818546	1	76	19.8548	GO:0035251 UDP-glucosyltransferase activity	OLEUR061SCF2342G05021
F	0.0818546	4	2095	2.88107	GO:0006952 Defense response	OLEUR061SCF0393G00005 OLEUR061SCF1335G00021 OLEUR061SCF3877G00020 OLEUR061SCF6430G02022
F	0.0818546	2	537	5.61997	GO:0009737 Response to abscisic acid	OLEUR061SCF0393G00005 OLEUR061SCF4338G00028
F	0.0830955	2	548	5.50716	GO:0044212 Transcription regulatory region DNA binding	OLEUR061SCF1335G00021 OLEUR061SCF3877G00020
F	0.0848486	2	558	5.40847	GO:0048046 Apoplast	OLEUR061SCF1606G00017 OLEUR061SCF3313G00003
F	0.087203	4	2164	2.78921	GO:0005739 Mitochondrion	OLEUR061SCF0192G00010 OLEUR061SCF1495G02045 OLEUR061SCF4974G00005 OLEUR061SCF7823G04025
F	0.0926588	1	92	16.4018	GO:0031348 Negative regulation of defense response	OLEUR061SCF0393G00005
F	0.09456	1	95	15.8838	GO:0004722 Protein serine/threonine phosphatase activity	OLEUR061SCF1648G00008
F	0.0954621	1	97	15.5563	GO:0009789 Positive regulation of abscisic acid-activated signaling pathway	OLEUR061SCF0393G00005
F	0.100334	3	1403	3.22658	GO:0043565 Sequence-specific DNA binding	OLEUR061SCF1335G00021 OLEUR061SCF2231G02019 OLEUR061SCF3877G00020
F	0.10943	4	2382	2.53394	GO:0004674 Protein serine/threonine kinase activity	OLEUR061SCF0393G00005 OLEUR061SCF1773G01028 OLEUR061SCF2091G02058 OLEUR061SCF8822G07044
F	0.110868	1	117	12.8971	GO:0006694 Steroid biosynthetic process	OLEUR061SCF6769G01044
F	0.112019	2	687	4.39291	GO:0020037 Heme binding	OLEUR061SCF1610G03017 OLEUR061SCF6769G01044
F	0.119309	1	129	11.6974	GO:0048316 Seed development	OLEUR061SCF2080G02008
F	0.127441	4	2550	2.367	GO:0004672 Protein kinase activity	OLEUR061SCF0393G00005 OLEUR061SCF1773G01028 OLEUR061SCF2091G02058 OLEUR061SCF8822G07044
F	0.129635	6	4717	1.91939	GO:0003677 DNA binding	OLEUR061SCF1335G00021 OLEUR061SCF1670G01003 OLEUR061SCF2080G02008 OLEUR061SCF2231G02019 OLEUR061SCF3877G00020 OLEUR061SCF4338G00028
F	0.134595	1	151	9.99313	GO:0009607 Response to biotic stimulus	OLEUR061SCF6430G02022
F	0.135407	2	791	3.81533	GO:0071555 Cell wall organization	OLEUR061SCF0054G00008 OLEUR061SCF5259G00001
F	0.137061	3	1670	2.71071	GO:0005576 Extracellular region	OLEUR061SCF1606G00017 OLEUR061SCF3313G00003 OLEUR061SCF5722G00005
F	0.137356	2	807	3.73969	GO:0006397 MRNA processing	OLEUR061SCF1382G03033 OLEUR061SCF2062G00002
F	0.139376	4	2690	2.24381	GO:0006468 Protein phosphorylation	OLEUR061SCF0393G00005 OLEUR061SCF1773G01028 OLEUR061SCF2091G02058 OLEUR061SCF8822G07044
F	0.174329	1	209	7.21992	GO:0042626 ATPase-coupled transmembrane transporter activity	OLEUR061SCF0042G08012
F	0.177875	1	220	6.85892	GO:0008236 Serine-type peptidase activity	OLEUR061SCF5722G00005
F	0.177875	1	220	6.85892	GO:0001228 DNA-binding transcription activator activity RNA polymerase II-specific	OLEUR061SCF2231G02019
F	0.177875	1	216	6.98594	GO:0045087 Innate immune response	OLEUR061SCF0393G00005
F	0.177956	4	3002	2.01061	GO:0016310 Phosphorylation	OLEUR061SCF0393G00005 OLEUR061SCF1773G01028 OLEUR061SCF2091G02058 OLEUR061SCF8822G07044
F	0.177956	4	3010	2.00527	GO:0016301 Kinase activity	OLEUR061SCF0393G00005 OLEUR061SCF1773G01028 OLEUR061SCF2091G02058 OLEUR061SCF8822G07044
F	0.178994	1	228	6.61826	GO:0004252 Serine-type endopeptidase activity	OLEUR061SCF5722G00005
F	0.179323	2	999	3.02095	GO:0000139 Golgi membrane	OLEUR061SCF0054G00008 OLEUR061SCF5259G00001
F	0.193823	3	2060	2.19752	GO:0005783 Endoplasmic reticulum	OLEUR061SCF0251G03041 OLEUR061SCF7041G01004 OLEUR061SCF8147G02013
F	0.193823	3	2055	2.20287	GO:0005794 Golgi apparatus	OLEUR061SCF0054G00008 OLEUR061SCF5259G00001 OLEUR061SCF7041G01004
F	0.194457	1	259	5.82611	GO:0016747 Transferase activity transferring acyl groups other than amino-acyl groups	OLEUR061SCF0923G01004
F	0.195538	1	263	5.7375	GO:0004721 Phosphoprotein phosphatase activity	OLEUR061SCF1648G00008
G	7.12838e-10	46	2888	3.2941	GO:0016491 Oxidoreductase activity	OLEUR061SCF0028G06063 OLEUR061SCF0094G08003 OLEUR061SCF0183G02031 OLEUR061SCF0318G04032 OLEUR061SCF0362G03002 OLEUR061SCF0489G01023 OLEUR061SCF0494G00005 OLEUR061SCF0591G00001 OLEUR061SCF0682G01022 OLEUR061SCF0724G03015 OLEUR061SCF0968G03028 OLEUR061SCF1081G03032 OLEUR061SCF1170G03007 OLEUR061SCF1229G03005 OLEUR061SCF1987G02015 OLEUR061SCF2069G00005 OLEUR061SCF2077G01003 OLEUR061SCF2306G00013 OLE…
G	7.12838e-10	17	347	10.132	GO:0006633 Fatty acid biosynthetic process	OLEUR061SCF0013G03030 OLEUR061SCF0112G01001 OLEUR061SCF0410G05008 OLEUR061SCF0609G05014 OLEUR061SCF0724G03015 OLEUR061SCF0968G03028 OLEUR061SCF1195G01005 OLEUR061SCF2968G03009 OLEUR061SCF3001G00016 OLEUR061SCF3090G13035 OLEUR061SCF3202G00020 OLEUR061SCF4977G00006 OLEUR061SCF5738G02030 OLEUR061SCF6944G03001 OLEUR061SCF8144G00001 OLEUR061SCF8787G00035 OLEUR061SCF9164G08006
G	2.15673e-09	48	3262	3.04322	GO:0055114 Oxidation-reduction process	OLEUR061SCF0028G06063 OLEUR061SCF0094G08003 OLEUR061SCF0183G02031 OLEUR061SCF0318G04032 OLEUR061SCF0362G03002 OLEUR061SCF0489G01023 OLEUR061SCF0494G00005 OLEUR061SCF0591G00001 OLEUR061SCF0682G01022 OLEUR061SCF0724G03015 OLEUR061SCF0968G03028 OLEUR061SCF1081G03032 OLEUR061SCF1170G03007 OLEUR061SCF1229G03005 OLEUR061SCF1987G02015 OLEUR061SCF2069G00005 OLEUR061SCF2077G01003 OLEUR061SCF2306G00013 OLE…
G	2.15673e-09	7	23	62.9428	GO:0003989 Acetyl-CoA carboxylase activity	OLEUR061SCF0112G01001 OLEUR061SCF1195G01005 OLEUR061SCF3090G13035 OLEUR061SCF3202G00020 OLEUR061SCF4977G00006 OLEUR061SCF6944G03001 OLEUR061SCF9164G08006
G	3.7919e-08	16	413	8.01209	GO:0006631 Fatty acid metabolic process	OLEUR061SCF0092G00007 OLEUR061SCF0112G01001 OLEUR061SCF0410G05008 OLEUR061SCF0609G05014 OLEUR061SCF0724G03015 OLEUR061SCF0968G03028 OLEUR061SCF1195G01005 OLEUR061SCF2968G03009 OLEUR061SCF3001G00016 OLEUR061SCF3090G13035 OLEUR061SCF3202G00020 OLEUR061SCF3274G00026 OLEUR061SCF4977G00006 OLEUR061SCF6944G03001 OLEUR061SCF8787G00035 OLEUR061SCF9164G08006
G	9.13528e-08	12	215	11.543	GO:0006096 Glycolytic process	OLEUR061SCF0183G02031 OLEUR061SCF0200G02004 OLEUR061SCF0591G00001 OLEUR061SCF1987G02015 OLEUR061SCF2035G03022 OLEUR061SCF3020G00003 OLEUR061SCF3221G00020 OLEUR061SCF3476G00006 OLEUR061SCF3539G02002 OLEUR061SCF4688G00054 OLEUR061SCF5937G00022 OLEUR061SCF8144G00001
G	2.33258e-07	8	72	22.9791	GO:0009686 Gibberellin biosynthetic process	OLEUR061SCF0494G00005 OLEUR061SCF1229G03005 OLEUR061SCF2069G00005 OLEUR061SCF4438G00043 OLEUR061SCF5054G00015 OLEUR061SCF5179G04012 OLEUR061SCF6197G04019 OLEUR061SCF8288G07028
G	7.14461e-07	10	163	12.6879	GO:0048544 Recognition of pollen	OLEUR061SCF0052G00010 OLEUR061SCF0352G05025 OLEUR061SCF0352G08016 OLEUR061SCF1899G07003 OLEUR061SCF1954G01001 OLEUR061SCF1954G01005 OLEUR061SCF2646G00023 OLEUR061SCF2818G00021 OLEUR061SCF6282G01023 OLEUR061SCF7332G03001
G	7.68508e-07	5	16	64.6288	GO:0009317 Acetyl-CoA carboxylase complex	OLEUR061SCF0112G01001 OLEUR061SCF1195G01005 OLEUR061SCF3090G13035 OLEUR061SCF3202G00020 OLEUR061SCF9164G08006
G	1.27216e-06	23	1164	4.0865	GO:0006629 Lipid metabolic process	OLEUR061SCF0013G03030 OLEUR061SCF0092G00007 OLEUR061SCF0112G01001 OLEUR061SCF0410G05008 OLEUR061SCF0609G05014 OLEUR061SCF0700G01002 OLEUR061SCF0724G03015 OLEUR061SCF0968G03028 OLEUR061SCF1020G01047 OLEUR061SCF1195G01005 OLEUR061SCF2968G03009 OLEUR061SCF3001G00016 OLEUR061SCF3090G13035 OLEUR061SCF3202G00020 OLEUR061SCF3274G00026 OLEUR061SCF4977G00006 OLEUR061SCF5738G02030 OLEUR061SCF6908G01024 OLE…
G	1.4386e-06	34	2368	2.96943	GO:0008152 Metabolic process	OLEUR061SCF0058G11023 OLEUR061SCF0092G00007 OLEUR061SCF0200G02004 OLEUR061SCF0239G05015 OLEUR061SCF0410G05008 OLEUR061SCF0423G00018 OLEUR061SCF0440G03031 OLEUR061SCF0506G03003 OLEUR061SCF0609G05014 OLEUR061SCF0794G01030 OLEUR061SCF0940G00005 OLEUR061SCF1020G01047 OLEUR061SCF1250G01058 OLEUR061SCF1327G02002 OLEUR061SCF1327G02013 OLEUR061SCF1369G08007 OLEUR061SCF1369G08016 OLEUR061SCF1563G00015 OLE…
G	4.8905e-06	39	3127	2.57937	GO:0009507 Chloroplast	OLEUR061SCF0112G01001 OLEUR061SCF0115G00005 OLEUR061SCF0180G02022 OLEUR061SCF0239G05015 OLEUR061SCF0321G02007 OLEUR061SCF0423G00018 OLEUR061SCF0631G01003 OLEUR061SCF0724G03015 OLEUR061SCF0788G00014 OLEUR061SCF0794G01025 OLEUR061SCF0847G03014 OLEUR061SCF0968G03028 OLEUR061SCF1327G02002 OLEUR061SCF1369G08016 OLEUR061SCF1794G11011 OLEUR061SCF1987G02015 OLEUR061SCF2060G00003 OLEUR061SCF2306G00013 OLE…
G	7.53257e-06	35	2683	2.69789	GO:0009536 Plastid	OLEUR061SCF0112G01001 OLEUR061SCF0115G00005 OLEUR061SCF0180G02022 OLEUR061SCF0239G05015 OLEUR061SCF0321G02007 OLEUR061SCF0423G00018 OLEUR061SCF0724G03015 OLEUR061SCF0788G00014 OLEUR061SCF0794G01025 OLEUR061SCF0968G03028 OLEUR061SCF1327G02002 OLEUR061SCF1327G02013 OLEUR061SCF1369G08016 OLEUR061SCF1987G02015 OLEUR061SCF2306G00013 OLEUR061SCF2313G01002 OLEUR061SCF2313G01004 OLEUR061SCF3001G00016 OLE…
G	7.93153e-06	4	11	75.2044	GO:0004148 Dihydrolipoyl dehydrogenase activity	OLEUR061SCF0183G02031 OLEUR061SCF0591G00001 OLEUR061SCF3221G00020 OLEUR061SCF4688G00054
G	8.43248e-05	4	19	43.5394	GO:0016668 Oxidoreductase activity acting on a sulfur group of donors NAD(P) as acceptor	OLEUR061SCF0183G02031 OLEUR061SCF0591G00001 OLEUR061SCF3221G00020 OLEUR061SCF4688G00054
G	0.000146173	3	7	88.6338	GO:0060771 Phyllotactic patterning	OLEUR061SCF0426G03019 OLEUR061SCF3725G11030 OLEUR061SCF6074G01027
G	0.000146173	3	7	88.6338	GO:0060774 Auxin mediated signaling pathway involved in phyllotactic patterning	OLEUR061SCF0426G03019 OLEUR061SCF3725G11030 OLEUR061SCF6074G01027
G	0.000218514	8	197	8.39846	GO:0009813 Flavonoid biosynthetic process	OLEUR061SCF0318G04032 OLEUR061SCF0362G03002 OLEUR061SCF0682G01022 OLEUR061SCF1081G03032 OLEUR061SCF1369G08007 OLEUR061SCF2972G00003 OLEUR061SCF7238G03005 OLEUR061SCF8460G01036
G	0.000401345	3	10	62.0437	GO:0060772 Leaf phyllotactic patterning	OLEUR061SCF0426G03019 OLEUR061SCF3725G11030 OLEUR061SCF6074G01027
G	0.000401345	3	10	62.0437	GO:0040019 Positive regulation of embryonic development	OLEUR061SCF0426G03019 OLEUR061SCF3725G11030 OLEUR061SCF6074G01027
G	0.000401345	9	286	6.50808	GO:0051213 Dioxygenase activity	OLEUR061SCF0318G04032 OLEUR061SCF0362G03002 OLEUR061SCF0682G01022 OLEUR061SCF1081G03032 OLEUR061SCF1229G03005 OLEUR061SCF2069G00005 OLEUR061SCF2306G00013 OLEUR061SCF8288G07028 OLEUR061SCF8916G00005
G	0.000666997	3	12	51.703	GO:0019676 Ammonia assimilation cycle	OLEUR061SCF0115G00005 OLEUR061SCF3127G00010 OLEUR061SCF7374G00001
G	0.000666997	3	12	51.703	GO:2001295 Malonyl-CoA biosynthetic process	OLEUR061SCF3090G13035 OLEUR061SCF4977G00006 OLEUR061SCF6944G03001
G	0.00105001	3	14	44.3169	GO:0045543 Gibberellin 2-beta-dioxygenase activity	OLEUR061SCF1229G03005 OLEUR061SCF2069G00005 OLEUR061SCF8288G07028
G	0.00112233	8	259	6.38802	GO:0016747 Transferase activity transferring acyl groups other than amino-acyl groups	OLEUR061SCF0278G02028 OLEUR061SCF0609G05014 OLEUR061SCF0816G02018 OLEUR061SCF0999G03006 OLEUR061SCF2968G03009 OLEUR061SCF2972G00003 OLEUR061SCF3682G00040 OLEUR061SCF4973G00004
G	0.0013847	13	714	3.76549	GO:0005618 Cell wall	OLEUR061SCF0151G02047 OLEUR061SCF0506G03003 OLEUR061SCF0511G03003 OLEUR061SCF0511G04005 OLEUR061SCF1295G03025 OLEUR061SCF1653G00013 OLEUR061SCF2086G02015 OLEUR061SCF2615G10017 OLEUR061SCF3090G02004 OLEUR061SCF5311G04027 OLEUR061SCF5312G04016 OLEUR061SCF6253G05006 OLEUR061SCF9155G01010
G	0.00159902	2	3	137.875	GO:0019171 3-hydroxyacyl-[acyl-carrier-protein] dehydratase activity	OLEUR061SCF0013G03030 OLEUR061SCF5738G02030
G	0.00159902	2	3	137.875	GO:0047451 3-hydroxyoctanoyl-[acyl-carrier-protein] dehydratase activity	OLEUR061SCF0013G03030 OLEUR061SCF5738G02030
G	0.00164454	11	537	4.23638	GO:0016746 Transferase activity transferring acyl groups	OLEUR061SCF0531G08017 OLEUR061SCF0609G05014 OLEUR061SCF0816G02018 OLEUR061SCF0999G03006 OLEUR061SCF2067G03021 OLEUR061SCF2968G03009 OLEUR061SCF2972G00003 OLEUR061SCF3476G00006 OLEUR061SCF3539G02002 OLEUR061SCF4973G00004 OLEUR061SCF8348G02008
G	0.0017402	3	18	34.4687	GO:0015729 Oxaloacetate transport	OLEUR061SCF0115G00005 OLEUR061SCF3127G00010 OLEUR061SCF7374G00001
G	0.0017402	3	18	34.4687	GO:1902356 Oxaloacetate(2-) transmembrane transport	OLEUR061SCF0115G00005 OLEUR061SCF3127G00010 OLEUR061SCF7374G00001
G	0.0017402	3	18	34.4687	GO:0015131 Oxaloacetate transmembrane transporter activity	OLEUR061SCF0115G00005 OLEUR061SCF3127G00010 OLEUR061SCF7374G00001
G	0.00199668	3	19	32.6546	GO:0045544 Gibberellin 20-oxidase activity	OLEUR061SCF0494G00005 OLEUR061SCF5179G04012 OLEUR061SCF6197G04019
G	0.00212266	4	51	16.2206	GO:0045431 Flavonol synthase activity	OLEUR061SCF0318G04032 OLEUR061SCF0362G03002 OLEUR061SCF0682G01022 OLEUR061SCF1081G03032
G	0.00297349	4	56	14.7723	GO:0071281 Cellular response to iron ion	OLEUR061SCF1438G00018 OLEUR061SCF4438G00043 OLEUR061SCF5054G00015 OLEUR061SCF5957G00001
G	0.00354158	4	59	14.0212	GO:0051555 Flavonol biosynthetic process	OLEUR061SCF0318G04032 OLEUR061SCF0362G03002 OLEUR061SCF0682G01022 OLEUR061SCF1081G03032
G	0.00365352	3	24	25.8515	GO:0005544 Calcium-dependent phospholipid binding	OLEUR061SCF2517G02007 OLEUR061SCF5233G01033 OLEUR061SCF9168G04025
G	0.00382659	3	25	24.8175	GO:0061615 Glycolytic process through fructose-6-phosphate	OLEUR061SCF0200G02004 OLEUR061SCF2035G03022 OLEUR061SCF3020G00003
G	0.00382659	3	25	24.8175	GO:0003872 6-phosphofructokinase activity	OLEUR061SCF0200G02004 OLEUR061SCF2035G03022 OLEUR061SCF3020G00003
G	0.00382659	2	5	82.7249	GO:0047180 Salutaridinol 7-O-acetyltransferase activity	OLEUR061SCF0816G02018 OLEUR061SCF4973G00004
G	0.00410498	3	26	23.8629	GO:0006002 Fructose 6-phosphate metabolic process	OLEUR061SCF0200G02004 OLEUR061SCF2035G03022 OLEUR061SCF3020G00003
G	0.00410498	5	116	8.91432	GO:0031418 L-ascorbic acid binding	OLEUR061SCF0318G04032 OLEUR061SCF0362G03002 OLEUR061SCF0682G01022 OLEUR061SCF1081G03032 OLEUR061SCF2077G01003
G	0.00451298	4	66	12.5341	GO:0045486 Naringenin 3-dioxygenase activity	OLEUR061SCF0318G04032 OLEUR061SCF0362G03002 OLEUR061SCF0682G01022 OLEUR061SCF1081G03032
G	0.00451298	3	28	22.1584	GO:0006949 Syncytium formation	OLEUR061SCF0511G03003 OLEUR061SCF0511G04005 OLEUR061SCF2086G02015
G	0.00451298	2	6	68.9374	GO:0047230 Flavonol-3-O-glucoside L-rhamnosyltransferase activity	OLEUR061SCF6570G00032 OLEUR061SCF6570G00046
G	0.00451298	2	6	68.9374	GO:0016631 Enoyl-[acyl-carrier-protein] reductase activity	OLEUR061SCF0724G03015 OLEUR061SCF0968G03028
G	0.00451298	3	28	22.1584	GO:0071732 Cellular response to nitric oxide	OLEUR061SCF1438G00018 OLEUR061SCF3863G01009 OLEUR061SCF5957G00001
G	0.00451298	2	6	68.9374	GO:0015746 Citrate transport	OLEUR061SCF1438G00018 OLEUR061SCF5957G00001
G	0.00451298	2	6	68.9374	GO:0015137 Citrate transmembrane transporter activity	OLEUR061SCF1438G00018 OLEUR061SCF5957G00001
G	0.00451298	22	1996	2.27949	GO:0003824 Catalytic activity	OLEUR061SCF0092G00007 OLEUR061SCF0200G02004 OLEUR061SCF0410G05008 OLEUR061SCF0423G00018 OLEUR061SCF0489G01023 OLEUR061SCF0548G00033 OLEUR061SCF0609G05014 OLEUR061SCF0940G00005 OLEUR061SCF1432G01001 OLEUR061SCF1733G02013 OLEUR061SCF1987G02015 OLEUR061SCF2035G03022 OLEUR061SCF2462G00016 OLEUR061SCF2968G03009 OLEUR061SCF3020G00003 OLEUR061SCF3274G00026 OLEUR061SCF4977G00006 OLEUR061SCF5937G00022 OLE…
G	0.00533465	10	562	3.67993	GO:0005215 Transporter activity	OLEUR061SCF0115G00005 OLEUR061SCF0443G02031 OLEUR061SCF1438G00018 OLEUR061SCF1506G08001 OLEUR061SCF2597G01035 OLEUR061SCF3127G00010 OLEUR061SCF3224G04027 OLEUR061SCF5957G00001 OLEUR061SCF7374G00001 OLEUR061SCF8376G00004
G	0.00533465	2	7	59.0892	GO:0009703 Nitrate reductase (NADH) activity	OLEUR061SCF6581G00007 OLEUR061SCF6675G00009
G	0.00533465	2	7	59.0892	GO:0043546 Molybdopterin cofactor binding	OLEUR061SCF6581G00007 OLEUR061SCF6675G00009
G	0.00533465	2	7	59.0892	GO:0050464 Nitrate reductase (NADPH) activity	OLEUR061SCF6581G00007 OLEUR061SCF6675G00009
G	0.00533465	2	7	59.0892	GO:0004318 Enoyl-[acyl-carrier-protein] reductase (NADH) activity	OLEUR061SCF0724G03015 OLEUR061SCF0968G03028
G	0.00533465	2	7	59.0892	GO:0005835 Fatty acid synthase complex	OLEUR061SCF0724G03015 OLEUR061SCF0968G03028
G	0.00533465	9	461	4.03755	GO:0016874 Ligase activity	OLEUR061SCF0092G00007 OLEUR061SCF0410G05008 OLEUR061SCF0423G00018 OLEUR061SCF0940G00005 OLEUR061SCF3090G13035 OLEUR061SCF3133G00012 OLEUR061SCF4977G00006 OLEUR061SCF6944G03001 OLEUR061SCF8798G00001
G	0.00533465	5	129	8.01598	GO:0004180 Carboxypeptidase activity	OLEUR061SCF0278G02028 OLEUR061SCF3133G12018 OLEUR061SCF3682G00040 OLEUR061SCF3898G01024 OLEUR061SCF7708G00041
G	0.00684475	5	141	7.33377	GO:0009624 Response to nematode	OLEUR061SCF0115G00005 OLEUR061SCF0674G11013 OLEUR061SCF3127G00010 OLEUR061SCF3224G04027 OLEUR061SCF7374G00001
G	0.00684475	2	8	51.703	GO:0004142 Diacylglycerol cholinephosphotransferase activity	OLEUR061SCF0700G01002 OLEUR061SCF6908G01024
G	0.00684475	2	8	51.703	GO:0004075 Biotin carboxylase activity	OLEUR061SCF4977G00006 OLEUR061SCF6944G03001
G	0.00762049	6	220	5.64033	GO:0008236 Serine-type peptidase activity	OLEUR061SCF0318G00016 OLEUR061SCF0321G02007 OLEUR061SCF2060G00003 OLEUR061SCF3133G12018 OLEUR061SCF3898G01024 OLEUR061SCF5475G00001
G	0.00762049	3	37	16.7686	GO:0071423 Malate transmembrane transport	OLEUR061SCF0115G00005 OLEUR061SCF3127G00010 OLEUR061SCF7374G00001
G	0.00762049	3	37	16.7686	GO:0015140 Malate transmembrane transporter activity	OLEUR061SCF0115G00005 OLEUR061SCF3127G00010 OLEUR061SCF7374G00001
G	0.00762049	5	146	7.08261	GO:0009534 Chloroplast thylakoid	OLEUR061SCF0115G00005 OLEUR061SCF0321G02007 OLEUR061SCF3127G00010 OLEUR061SCF5475G00001 OLEUR061SCF7374G00001
G	0.00798525	2	9	45.9583	GO:0071497 Cellular response to freezing	OLEUR061SCF0040G00013 OLEUR061SCF8353G00019
G	0.00887302	9	509	3.6568	GO:0030246 Carbohydrate binding	OLEUR061SCF0052G00010 OLEUR061SCF0352G05025 OLEUR061SCF0352G08016 OLEUR061SCF1954G01001 OLEUR061SCF1954G01005 OLEUR061SCF2646G00023 OLEUR061SCF2818G00021 OLEUR061SCF6282G01023 OLEUR061SCF7332G03001
G	0.00887302	9	508	3.664	GO:0009873 Ethylene-activated signaling pathway	OLEUR061SCF0040G00013 OLEUR061SCF0426G03019 OLEUR061SCF0590G06015 OLEUR061SCF3725G11030 OLEUR061SCF3863G01009 OLEUR061SCF4438G00043 OLEUR061SCF5054G00015 OLEUR061SCF6074G01027 OLEUR061SCF8353G00019
G	0.00924896	7	319	4.5382	GO:0045454 Cell redox homeostasis	OLEUR061SCF0180G02022 OLEUR061SCF0183G02031 OLEUR061SCF0591G00001 OLEUR061SCF2866G02050 OLEUR061SCF3221G00020 OLEUR061SCF3663G07057 OLEUR061SCF4688G00054
G	0.00924896	2	10	41.3624	GO:0016836 Hydro-lyase activity	OLEUR061SCF0013G03030 OLEUR061SCF5738G02030
G	0.00924896	2	10	41.3624	GO:0045927 Positive regulation of growth	OLEUR061SCF3856G00020 OLEUR061SCF7622G03004
G	0.0108054	4	95	8.70788	GO:0009791 Post-embryonic development	OLEUR061SCF0426G03019 OLEUR061SCF0590G06015 OLEUR061SCF3725G11030 OLEUR061SCF6074G01027
G	0.0109754	7	331	4.37367	GO:0016758 Transferase activity transferring hexosyl groups	OLEUR061SCF0794G01030 OLEUR061SCF1250G01058 OLEUR061SCF1840G00002 OLEUR061SCF2513G00004 OLEUR061SCF6570G00032 OLEUR061SCF6570G00046 OLEUR061SCF7050G05016
G	0.0109762	10	640	3.23144	GO:0016829 Lyase activity	OLEUR061SCF0013G03030 OLEUR061SCF0239G05015 OLEUR061SCF1327G02002 OLEUR061SCF1327G02013 OLEUR061SCF1369G08007 OLEUR061SCF1369G08016 OLEUR061SCF1563G00015 OLEUR061SCF3161G05005 OLEUR061SCF4995G00005 OLEUR061SCF5738G02030
G	0.0109791	3	44	14.1008	GO:0046873 Metal ion transmembrane transporter activity	OLEUR061SCF1438G00018 OLEUR061SCF5957G00001 OLEUR061SCF7670G00008
G	0.0114842	4	98	8.44131	GO:0042910 Xenobiotic transmembrane transporter activity	OLEUR061SCF0586G02004 OLEUR061SCF1438G00018 OLEUR061SCF5957G00001 OLEUR061SCF6767G02017
G	0.0122689	2	12	34.4687	GO:0005313 L-glutamate transmembrane transporter activity	OLEUR061SCF3127G00010 OLEUR061SCF7374G00001
G	0.0122689	9	544	3.42153	GO:0005516 Calmodulin binding	OLEUR061SCF0052G00010 OLEUR061SCF0352G05025 OLEUR061SCF0352G08016 OLEUR061SCF0674G11013 OLEUR061SCF1954G01001 OLEUR061SCF1954G01005 OLEUR061SCF2646G00023 OLEUR061SCF2818G00021 OLEUR061SCF6282G01023
G	0.013918	2	13	31.8173	GO:0004316 3-oxoacyl-[acyl-carrier-protein] reductase (NADPH) activity	OLEUR061SCF3001G00016 OLEUR061SCF8787G00035
G	0.013918	2	13	31.8173	GO:0102131 3-oxo-glutaryl-[acp] methyl ester reductase activity	OLEUR061SCF3001G00016 OLEUR061SCF8787G00035
G	0.013918	2	13	31.8173	GO:0102132 3-oxo-pimeloyl-[acp] methyl ester reductase activity	OLEUR061SCF3001G00016 OLEUR061SCF8787G00035
G	0.0156078	2	14	29.5446	GO:0015813 L-glutamate transmembrane transport	OLEUR061SCF3127G00010 OLEUR061SCF7374G00001
G	0.0156078	2	14	29.5446	GO:0004742 Dihydrolipoyllysine-residue acetyltransferase activity	OLEUR061SCF3476G00006 OLEUR061SCF3539G02002
G	0.0156078	2	14	29.5446	GO:0045254 Pyruvate dehydrogenase complex	OLEUR061SCF3476G00006 OLEUR061SCF3539G02002
G	0.0168533	6	272	4.56203	GO:0048364 Root development	OLEUR061SCF0426G03019 OLEUR061SCF0590G06015 OLEUR061SCF0956G00006 OLEUR061SCF3725G11030 OLEUR061SCF3863G01009 OLEUR061SCF6074G01027
G	0.0173325	2	15	27.575	GO:0033386 Geranylgeranyl diphosphate biosynthetic process	OLEUR061SCF0794G01025 OLEUR061SCF5537G00008
G	0.0173325	2	15	27.575	GO:0002253 Activation of immune response	OLEUR061SCF3735G01034 OLEUR061SCF6430G03006
G	0.017802	4	115	7.19347	GO:0009528 Plastid inner membrane	OLEUR061SCF0115G00005 OLEUR061SCF3090G13035 OLEUR061SCF3127G00010 OLEUR061SCF7374G00001
G	0.0190872	2	16	25.8515	GO:2000069 Regulation of post-embryonic root development	OLEUR061SCF4438G00043 OLEUR061SCF5054G00015
G	0.0190872	2	16	25.8515	GO:0006657 CDP-choline pathway	OLEUR061SCF0700G01002 OLEUR061SCF6908G01024
G	0.0192343	8	485	3.41133	GO:0009941 Chloroplast envelope	OLEUR061SCF0115G00005 OLEUR061SCF0321G02007 OLEUR061SCF0724G03015 OLEUR061SCF0968G03028 OLEUR061SCF3090G13035 OLEUR061SCF3127G00010 OLEUR061SCF5475G00001 OLEUR061SCF7374G00001
G	0.019266	4	119	6.95167	GO:0008299 Isoprenoid biosynthetic process	OLEUR061SCF0794G01025 OLEUR061SCF1020G01047 OLEUR061SCF2462G00016 OLEUR061SCF5537G00008
G	0.0204282	2	17	24.3308	GO:2000035 Regulation of stem cell division	OLEUR061SCF4438G00043 OLEUR061SCF5054G00015
G	0.0204282	2	17	24.3308	GO:1902584 Positive regulation of response to water deprivation	OLEUR061SCF3856G00020 OLEUR061SCF7622G03004
G	0.0204282	2	17	24.3308	GO:0004315 3-oxoacyl-[acyl-carrier-protein] synthase activity	OLEUR061SCF0609G05014 OLEUR061SCF2968G03009
G	0.0207934	4	123	6.7256	GO:0009845 Seed germination	OLEUR061SCF0426G03019 OLEUR061SCF1133G00005 OLEUR061SCF3725G11030 OLEUR061SCF6074G01027
G	0.0217618	26	3002	1.79118	GO:0016310 Phosphorylation	OLEUR061SCF0052G00010 OLEUR061SCF0058G11023 OLEUR061SCF0200G02004 OLEUR061SCF0224G04018 OLEUR061SCF0352G05025 OLEUR061SCF0352G08016 OLEUR061SCF0590G06015 OLEUR061SCF0972G01029 OLEUR061SCF1020G01047 OLEUR061SCF1176G00011 OLEUR061SCF1954G01001 OLEUR061SCF1954G01005 OLEUR061SCF2035G03022 OLEUR061SCF2646G00023 OLEUR061SCF2818G00021 OLEUR061SCF3012G00027 OLEUR061SCF3020G00003 OLEUR061SCF3863G01009 OLE…
G	0.0217618	2	18	22.9791	GO:0004311 Farnesyltranstransferase activity	OLEUR061SCF0794G01025 OLEUR061SCF5537G00008
G	0.0217618	2	18	22.9791	GO:0006090 Pyruvate metabolic process	OLEUR061SCF3476G00006 OLEUR061SCF3539G02002
G	0.0217618	2	18	22.9791	GO:0033817 Beta-ketoacyl-acyl-carrier-protein synthase II activity	OLEUR061SCF0609G05014 OLEUR061SCF2968G03009
G	0.0217618	20	2095	1.97434	GO:0006952 Defense response	OLEUR061SCF0224G04018 OLEUR061SCF0239G05015 OLEUR061SCF0506G03003 OLEUR061SCF0631G01003 OLEUR061SCF1327G02002 OLEUR061SCF1327G02013 OLEUR061SCF1369G08016 OLEUR061SCF1653G00013 OLEUR061SCF1794G11011 OLEUR061SCF2615G10017 OLEUR061SCF2685G02003 OLEUR061SCF2722G01006 OLEUR061SCF3735G01034 OLEUR061SCF3863G01009 OLEUR061SCF4422G00021 OLEUR061SCF5904G04024 OLEUR061SCF6253G05006 OLEUR061SCF6430G03006 OLE…
G	0.0221103	26	3010	1.78642	GO:0016301 Kinase activity	OLEUR061SCF0052G00010 OLEUR061SCF0058G11023 OLEUR061SCF0200G02004 OLEUR061SCF0224G04018 OLEUR061SCF0352G05025 OLEUR061SCF0352G08016 OLEUR061SCF0590G06015 OLEUR061SCF0972G01029 OLEUR061SCF1020G01047 OLEUR061SCF1176G00011 OLEUR061SCF1954G01001 OLEUR061SCF1954G01005 OLEUR061SCF2035G03022 OLEUR061SCF2646G00023 OLEUR061SCF2818G00021 OLEUR061SCF3012G00027 OLEUR061SCF3020G00003 OLEUR061SCF3863G01009 OLE…
G	0.0223598	7	400	3.61921	GO:0005777 Peroxisome	OLEUR061SCF0092G00007 OLEUR061SCF0278G02028 OLEUR061SCF0410G05008 OLEUR061SCF0489G01023 OLEUR061SCF0940G00005 OLEUR061SCF3577G01010 OLEUR061SCF3682G00040
G	0.0229741	3	64	9.69432	GO:0042128 Nitrate assimilation	OLEUR061SCF3224G04027 OLEUR061SCF6581G00007 OLEUR061SCF6675G00009
G	0.0229741	3	64	9.69432	GO:0010105 Negative regulation of ethylene-activated signaling pathway	OLEUR061SCF3863G01009 OLEUR061SCF4438G00043 OLEUR061SCF5054G00015
G	0.025334	2	20	20.6812	GO:0009245 Lipid A biosynthetic process	OLEUR061SCF0013G03030 OLEUR061SCF5738G02030
G	0.0288146	4	139	5.95143	GO:0030001 Metal ion transport	OLEUR061SCF1438G00018 OLEUR061SCF3195G03019 OLEUR061SCF5957G00001 OLEUR061SCF7670G00008
G	0.0289655	3	71	8.73854	GO:0006814 Sodium ion transport	OLEUR061SCF0115G00005 OLEUR061SCF3127G00010 OLEUR061SCF7374G00001
G	0.0289655	2	22	18.8011	GO:0033384 Geranyl diphosphate biosynthetic process	OLEUR061SCF0794G01025 OLEUR061SCF5537G00008
G	0.0289655	2	22	18.8011	GO:0045337 Farnesyl diphosphate biosynthetic process	OLEUR061SCF0794G01025 OLEUR061SCF5537G00008
G	0.0289655	2	22	18.8011	GO:0004161 Dimethylallyltranstransferase activity	OLEUR061SCF0794G01025 OLEUR061SCF5537G00008
G	0.0289655	2	22	18.8011	GO:0004337 Geranyltranstransferase activity	OLEUR061SCF0794G01025 OLEUR061SCF5537G00008
G	0.0307982	2	23	17.9837	GO:0019915 Lipid storage	OLEUR061SCF3856G00020 OLEUR061SCF7622G03004
G	0.0307982	2	23	17.9837	GO:0000987 Cis-regulatory region sequence-specific DNA binding	OLEUR061SCF0176G01006 OLEUR061SCF3122G01012
G	0.0307982	2	23	17.9837	GO:0080186 Developmental vegetative growth	OLEUR061SCF3856G00020 OLEUR061SCF7622G03004
G	0.0323409	4	147	5.62754	GO:0009706 Chloroplast inner membrane	OLEUR061SCF0115G00005 OLEUR061SCF3090G13035 OLEUR061SCF3127G00010 OLEUR061SCF7374G00001
G	0.0333383	3	76	8.16364	GO:0004364 Glutathione transferase activity	OLEUR061SCF0029G08033 OLEUR061SCF0881G03012 OLEUR061SCF6310G00026
G	0.0353111	23	2690	1.76828	GO:0006468 Protein phosphorylation	OLEUR061SCF0052G00010 OLEUR061SCF0058G11023 OLEUR061SCF0224G04018 OLEUR061SCF0352G05025 OLEUR061SCF0352G08016 OLEUR061SCF0590G06015 OLEUR061SCF0631G01003 OLEUR061SCF0956G00006 OLEUR061SCF0972G01029 OLEUR061SCF1016G05007 OLEUR061SCF1176G00011 OLEUR061SCF1794G11011 OLEUR061SCF1954G01001 OLEUR061SCF1954G01005 OLEUR061SCF2646G00023 OLEUR061SCF2818G00021 OLEUR061SCF3012G00027 OLEUR061SCF4438G00043 OLE…
G	0.0353111	4	152	5.44243	GO:0006855 Drug transmembrane transport	OLEUR061SCF0586G02004 OLEUR061SCF1438G00018 OLEUR061SCF5957G00001 OLEUR061SCF6767G02017
G	0.0353111	2	25	16.545	GO:1900140 Regulation of seedling development	OLEUR061SCF3306G00013 OLEUR061SCF9158G05009
G	0.0353133	6	341	3.63892	GO:0031225 Anchored component of membrane	OLEUR061SCF0506G03003 OLEUR061SCF1607G00023 OLEUR061SCF1653G00013 OLEUR061SCF2615G10017 OLEUR061SCF4422G00021 OLEUR061SCF8992G00011
G	0.0355845	3	79	7.85363	GO:0005811 Lipid droplet	OLEUR061SCF0410G05008 OLEUR061SCF3856G00020 OLEUR061SCF7622G03004
G	0.036638	2	26	15.9086	GO:0010098 Suspensor development	OLEUR061SCF0972G01029 OLEUR061SCF5179G02004
G	0.0375072	3	81	7.65971	GO:0000145 Exocyst	OLEUR061SCF1295G03025 OLEUR061SCF3090G02004 OLEUR061SCF5312G04016
G	0.0388123	2	27	15.3194	GO:0052793 Pectin acetylesterase activity	OLEUR061SCF0151G02047 OLEUR061SCF5311G04027
G	0.0410089	16	1670	1.98143	GO:0005576 Extracellular region	OLEUR061SCF0151G02047 OLEUR061SCF0318G00016 OLEUR061SCF0506G03003 OLEUR061SCF0511G03003 OLEUR061SCF0511G04005 OLEUR061SCF1295G03025 OLEUR061SCF1653G00013 OLEUR061SCF2086G02015 OLEUR061SCF2615G10017 OLEUR061SCF3090G02004 OLEUR061SCF5311G04027 OLEUR061SCF5312G04016 OLEUR061SCF6253G05006 OLEUR061SCF6550G00001 OLEUR061SCF7708G00041 OLEUR061SCF9161G12023
G	0.0410089	2	28	14.7723	GO:0009750 Response to fructose	OLEUR061SCF4438G00043 OLEUR061SCF5054G00015
G	0.0435638	2	29	14.2629	GO:0006879 Cellular iron ion homeostasis	OLEUR061SCF1438G00018 OLEUR061SCF5957G00001
G	0.0442549	4	166	4.98343	GO:0080044 Quercetin 7-O-glucosyltransferase activity	OLEUR061SCF0794G01030 OLEUR061SCF1250G01058 OLEUR061SCF6570G00032 OLEUR061SCF6570G00046
G	0.0451175	2	30	13.7875	GO:0046470 Phosphatidylcholine metabolic process	OLEUR061SCF0700G01002 OLEUR061SCF6908G01024
G	0.0451175	2	30	13.7875	GO:0030151 Molybdenum ion binding	OLEUR061SCF6581G00007 OLEUR061SCF6675G00009
G	0.0451175	4	168	4.9241	GO:0080043 Quercetin 3-O-glucosyltransferase activity	OLEUR061SCF0794G01030 OLEUR061SCF1250G01058 OLEUR061SCF6570G00032 OLEUR061SCF6570G00046
G	0.0473585	2	31	13.3427	GO:0004743 Pyruvate kinase activity	OLEUR061SCF5937G00022 OLEUR061SCF8144G00001
G	0.0473585	2	31	13.3427	GO:0030955 Potassium ion binding	OLEUR061SCF5937G00022 OLEUR061SCF8144G00001
G	0.048896	2	32	12.9258	GO:0071369 Cellular response to ethylene stimulus	OLEUR061SCF1438G00018 OLEUR061SCF5957G00001
G	0.048896	2	32	12.9258	GO:0009639 Response to red or far red light	OLEUR061SCF0494G00005 OLEUR061SCF6197G04019
G	0.048896	2	32	12.9258	GO:0006809 Nitric oxide biosynthetic process	OLEUR061SCF6581G00007 OLEUR061SCF6675G00009
G	0.048896	2	32	12.9258	GO:0102391 Decanoate-CoA ligase activity	OLEUR061SCF0092G00007 OLEUR061SCF0410G05008
G	0.0501216	11	1008	2.25688	GO:0008233 Peptidase activity	OLEUR061SCF0278G02028 OLEUR061SCF0318G00016 OLEUR061SCF0321G02007 OLEUR061SCF1607G00023 OLEUR061SCF2060G00003 OLEUR061SCF3133G12018 OLEUR061SCF3682G00040 OLEUR061SCF3898G01024 OLEUR061SCF5475G00001 OLEUR061SCF7708G00041 OLEUR061SCF8992G00011
G	0.0501216	8	616	2.68587	GO:0009570 Chloroplast stroma	OLEUR061SCF0321G02007 OLEUR061SCF0724G03015 OLEUR061SCF0968G03028 OLEUR061SCF3090G13035 OLEUR061SCF5475G00001 OLEUR061SCF8144G00001 OLEUR061SCF8798G00001 OLEUR061SCF8916G00005
G	0.0507817	2	33	12.5341	GO:0006465 Signal peptide processing	OLEUR061SCF0321G02007 OLEUR061SCF5475G00001
G	0.053249	5	278	3.71964	GO:0040008 Regulation of growth	OLEUR061SCF0972G01029 OLEUR061SCF0983G01001 OLEUR061SCF3306G00013 OLEUR061SCF5179G02004 OLEUR061SCF9158G05009
G	0.0538458	15	1597	1.94251	GO:0007275 Multicellular organism development	OLEUR061SCF0426G03019 OLEUR061SCF0590G06015 OLEUR061SCF0956G00006 OLEUR061SCF0972G01029 OLEUR061SCF0983G01001 OLEUR061SCF3306G00013 OLEUR061SCF3725G11030 OLEUR061SCF3863G01009 OLEUR061SCF5179G02004 OLEUR061SCF6074G01027 OLEUR061SCF6913G01004 OLEUR061SCF7773G02002 OLEUR061SCF7853G02001 OLEUR061SCF8643G00017 OLEUR061SCF9158G05009
G	0.055679	2	35	11.8178	GO:0004467 Long-chain fatty acid-CoA ligase activity	OLEUR061SCF0092G00007 OLEUR061SCF0410G05008
G	0.0583173	2	38	10.8849	GO:0009407 Toxin catabolic process	OLEUR061SCF0029G08033 OLEUR061SCF0881G03012
G	0.0583173	3	105	5.90892	GO:0009636 Response to toxic substance	OLEUR061SCF0029G08033 OLEUR061SCF0794G01030 OLEUR061SCF0881G03012
G	0.0583173	1	3	68.9374	GO:0009892 Negative regulation of metabolic process	OLEUR061SCF2296G03007
G	0.0583173	2	37	11.179	GO:0034389 Lipid droplet organization	OLEUR061SCF3856G00020 OLEUR061SCF7622G03004
G	0.0583173	2	38	10.8849	GO:1900425 Negative regulation of defense response to bacterium	OLEUR061SCF0631G01003 OLEUR061SCF1794G11011
G	0.0583173	1	3	68.9374	GO:0047209 Coniferyl-alcohol glucosyltransferase activity	OLEUR061SCF0794G01030
G	0.0583173	3	101	6.14294	GO:0009664 Plant-type cell wall organization	OLEUR061SCF0511G03003 OLEUR061SCF0511G04005 OLEUR061SCF2086G02015
G	0.0583173	3	103	6.02366	GO:0009788 Negative regulation of abscisic acid-activated signaling pathway	OLEUR061SCF0590G06015 OLEUR061SCF1432G01001 OLEUR061SCF3863G01009
G	0.0583173	1	3	68.9374	GO:0045471 Response to ethanol	OLEUR061SCF2304G00037
G	0.0583173	1	3	68.9374	GO:0097433 Dense body	OLEUR061SCF5598G01057
G	0.0583173	1	3	68.9374	GO:0002155 Regulation of thyroid hormone mediated signaling pathway	OLEUR061SCF3898G01024
G	0.0583173	1	3	68.9374	GO:0002353 Plasma kallikrein-kinin cascade	OLEUR061SCF3898G01024
G	0.0583173	1	3	68.9374	GO:0003085 Negative regulation of systemic arterial blood pressure	OLEUR061SCF3898G01024
G	0.0583173	1	3	68.9374	GO:0043535 Regulation of blood vessel endothelial cell migration	OLEUR061SCF3898G01024
G	0.0583173	1	3	68.9374	GO:0060055 Angiogenesis involved in wound healing	OLEUR061SCF3898G01024
G	0.0583173	1	3	68.9374	GO:0045178 Basal part of cell	OLEUR061SCF3898G01024
G	0.0583173	3	105	5.90892	GO:0004712 Protein serine/threonine/tyrosine kinase activity	OLEUR061SCF0058G11023 OLEUR061SCF4438G00043 OLEUR061SCF5054G00015
G	0.0627856	9	791	2.35311	GO:0071555 Cell wall organization	OLEUR061SCF0151G02047 OLEUR061SCF0506G03003 OLEUR061SCF0511G03003 OLEUR061SCF0511G04005 OLEUR061SCF1074G09001 OLEUR061SCF1653G00013 OLEUR061SCF2086G02015 OLEUR061SCF2615G10017 OLEUR061SCF5311G04027
G	0.068775	2	42	9.8482	GO:0016772 Transferase activity transferring phosphorus-containing groups	OLEUR061SCF0367G02010 OLEUR061SCF3863G01009
G	0.068775	11	1083	2.10059	GO:0006508 Proteolysis	OLEUR061SCF0278G02028 OLEUR061SCF0318G00016 OLEUR061SCF0321G02007 OLEUR061SCF1607G00023 OLEUR061SCF2060G00003 OLEUR061SCF3133G12018 OLEUR061SCF3682G00040 OLEUR061SCF3898G01024 OLEUR061SCF5475G00001 OLEUR061SCF7708G00041 OLEUR061SCF8992G00011
G	0.068775	2	42	9.8482	GO:0001676 Long-chain fatty acid metabolic process	OLEUR061SCF0092G00007 OLEUR061SCF0410G05008
G	0.0711709	8	679	2.43667	GO:0046983 Protein dimerization activity	OLEUR061SCF0006G00021 OLEUR061SCF0176G01006 OLEUR061SCF0956G00006 OLEUR061SCF1486G02032 OLEUR061SCF3122G01012 OLEUR061SCF4895G01014 OLEUR061SCF6687G01016 OLEUR061SCF8460G01036
G	0.0711709	2	43	9.61917	GO:0019748 Secondary metabolic process	OLEUR061SCF0278G02028 OLEUR061SCF3682G00040
G	0.0712573	1	4	51.703	GO:0035577 Azurophil granule membrane	OLEUR061SCF3898G01024
G	0.0712573	1	4	51.703	GO:0004801 Sedoheptulose-7-phosphate	OLEUR061SCF0548G00033
G	0.0712573	1	4	51.703	GO:0004064 Arylesterase activity	OLEUR061SCF1799G00042
G	0.0712573	1	4	51.703	GO:0102251 All-trans-beta-apo-10'-carotenal cleavage oxygenase activity	OLEUR061SCF8916G00005
G	0.0712573	1	4	51.703	GO:0102396 9-cis-10'-apo-beta-carotenal cleavage oxygenase activity	OLEUR061SCF8916G00005
G	0.0712573	1	4	51.703	GO:0005483 Soluble NSF attachment protein activity	OLEUR061SCF8371G02004
G	0.0717885	3	117	5.30288	GO:0016036 Cellular response to phosphate starvation	OLEUR061SCF1438G00018 OLEUR061SCF4995G00005 OLEUR061SCF5957G00001
G	0.0718321	8	687	2.40829	GO:0020037 Heme binding	OLEUR061SCF0028G06063 OLEUR061SCF0094G08003 OLEUR061SCF4205G03024 OLEUR061SCF6581G00007 OLEUR061SCF6675G00009 OLEUR061SCF6857G00011 OLEUR061SCF7773G02002 OLEUR061SCF8407G00010
G	0.0718321	5	317	3.26202	GO:0009751 Response to salicylic acid	OLEUR061SCF0029G08033 OLEUR061SCF0040G00013 OLEUR061SCF0881G03012 OLEUR061SCF2296G03007 OLEUR061SCF8353G00019
G	0.0753934	3	120	5.1703	GO:0042973 Glucan endo-1,3-beta-D-glucosidase activity	OLEUR061SCF0506G03003 OLEUR061SCF1653G00013 OLEUR061SCF2615G10017
G	0.0817677	1	5	41.3624	GO:0034379 Very-low-density lipoprotein particle assembly	OLEUR061SCF0410G05008
G	0.0817677	1	5	41.3624	GO:0044539 Long-chain fatty acid import into cell	OLEUR061SCF0410G05008
G	0.0817677	1	5	41.3624	GO:0051047 Positive regulation of secretion	OLEUR061SCF0410G05008
G	0.0817677	1	5	41.3624	GO:0033383 Geranyl diphosphate metabolic process	OLEUR061SCF3161G05005
G	0.0817677	1	5	41.3624	GO:0016844 Strictosidine synthase activity	OLEUR061SCF1799G00042
G	0.0817677	1	5	41.3624	GO:0004496 Mevalonate kinase activity	OLEUR061SCF1020G01047
G	0.0817677	1	5	41.3624	GO:0047213 Anthocyanidin 3-O-glucosyltransferase activity	OLEUR061SCF2513G00004
G	0.0817677	1	5	41.3624	GO:0010243 Response to organonitrogen compound	OLEUR061SCF6310G00026
G	0.0817677	1	5	41.3624	GO:0008296 3'-5'-exodeoxyribonuclease activity	OLEUR061SCF3534G01035
G	0.0817677	1	5	41.3624	GO:0006287 Base-excision repair gap-filling	OLEUR061SCF3534G01035
G	0.0817677	1	5	41.3624	GO:0045004 DNA replication proofreading	OLEUR061SCF3534G01035
G	0.0817859	3	127	4.88533	GO:0031090 Organelle membrane	OLEUR061SCF0092G00007 OLEUR061SCF0410G05008 OLEUR061SCF6310G00026
G	0.0828565	2	50	8.27249	GO:0009820 Alkaloid metabolic process	OLEUR061SCF0816G02018 OLEUR061SCF4973G00004
G	0.0834168	20	2550	1.62206	GO:0004672 Protein kinase activity	OLEUR061SCF0052G00010 OLEUR061SCF0058G11023 OLEUR061SCF0224G04018 OLEUR061SCF0352G05025 OLEUR061SCF0352G08016 OLEUR061SCF0590G06015 OLEUR061SCF0972G01029 OLEUR061SCF1016G05007 OLEUR061SCF1176G00011 OLEUR061SCF1954G01001 OLEUR061SCF1954G01005 OLEUR061SCF2646G00023 OLEUR061SCF2818G00021 OLEUR061SCF3012G00027 OLEUR061SCF4438G00043 OLEUR061SCF5054G00015 OLEUR061SCF5179G02004 OLEUR061SCF6282G01023 OLE…
G	0.0846309	2	51	8.11028	GO:0016117 Carotenoid biosynthetic process	OLEUR061SCF0794G01025 OLEUR061SCF5537G00008
G	0.0846309	4	228	3.62828	GO:0004252 Serine-type endopeptidase activity	OLEUR061SCF0318G00016 OLEUR061SCF0321G02007 OLEUR061SCF2060G00003 OLEUR061SCF5475G00001
G	0.0884733	2	54	7.65971	GO:0034605 Cellular response to heat	OLEUR061SCF0040G00013 OLEUR061SCF8353G00019
G	0.0884733	4	235	3.52021	GO:0015297 Antiporter activity	OLEUR061SCF0586G02004 OLEUR061SCF1438G00018 OLEUR061SCF5957G00001 OLEUR061SCF6767G02017
G	0.0884733	1	6	34.4687	GO:0007567 Parturition	OLEUR061SCF3274G00026
G	0.0884733	1	6	34.4687	GO:0070493 Thrombin-activated receptor signaling pathway	OLEUR061SCF3274G00026
G	0.0884733	1	6	34.4687	GO:0097070 Ductus arteriosus closure	OLEUR061SCF3274G00026
G	0.0884733	1	6	34.4687	GO:0004957 Prostaglandin E receptor activity	OLEUR061SCF3274G00026
G	0.0884733	1	6	34.4687	GO:0016404 15-hydroxyprostaglandin dehydrogenase (NAD+) activity	OLEUR061SCF3274G00026
G	0.0884733	2	54	7.65971	GO:0019706 Protein-cysteine S-palmitoyltransferase activity	OLEUR061SCF2067G03021 OLEUR061SCF8348G02008
G	0.0884733	1	6	34.4687	GO:0015139 Alpha-ketoglutarate transmembrane transporter activity	OLEUR061SCF0115G00005
G	0.0884733	2	54	7.65971	GO:0031012 Extracellular matrix	OLEUR061SCF1607G00023 OLEUR061SCF8992G00011
G	0.0884733	1	6	34.4687	GO:0005731 Nucleolus organizer region	OLEUR061SCF6646G00014
G	0.0884733	1	6	34.4687	GO:0046287 Isoflavonoid metabolic process	OLEUR061SCF1369G08007
G	0.0884733	1	6	34.4687	GO:0033987 2-hydroxyisoflavanone dehydratase activity	OLEUR061SCF1369G08007
G	0.0884733	1	6	34.4687	GO:0004611 Phosphoenolpyruvate carboxykinase activity	OLEUR061SCF4995G00005
G	0.0884733	1	6	34.4687	GO:0004612 Phosphoenolpyruvate carboxykinase (ATP) activity	OLEUR061SCF4995G00005
G	0.0894572	3	137	4.52873	GO:0009740 Gibberellic acid mediated signaling pathway	OLEUR061SCF0494G00005 OLEUR061SCF5179G04012 OLEUR061SCF6197G04019
G	0.0894572	2	55	7.52044	GO:0010229 Inflorescence development	OLEUR061SCF0972G01029 OLEUR061SCF5179G02004
G	0.0920409	2	56	7.38615	GO:0003756 Protein disulfide isomerase activity	OLEUR061SCF2866G02050 OLEUR061SCF3663G07057
G	0.0923684	6	481	2.57978	GO:0016705 Oxidoreductase activity acting on paired donors with incorporation or reduction of molecular oxygen	OLEUR061SCF0028G06063 OLEUR061SCF0094G08003 OLEUR061SCF4205G03024 OLEUR061SCF6857G00011 OLEUR061SCF7773G02002 OLEUR061SCF8407G00010
G	0.0923684	4	242	3.41838	GO:0050660 Flavin adenine dinucleotide binding	OLEUR061SCF0183G02031 OLEUR061SCF0591G00001 OLEUR061SCF3221G00020 OLEUR061SCF4688G00054
G	0.0937555	2	57	7.25657	GO:0006662 Glycerol ether metabolic process	OLEUR061SCF2866G02050 OLEUR061SCF3663G07057
G	0.0956133	3	142	4.36927	GO:0023014 Signal transduction by protein phosphorylation	OLEUR061SCF0972G01029 OLEUR061SCF3863G01009 OLEUR061SCF5179G02004
G	0.0959031	2	58	7.13145	GO:0047134 Protein-disulfide reductase activity	OLEUR061SCF2866G02050 OLEUR061SCF3663G07057
G	0.0960446	1	7	29.5446	GO:0098542 Defense response to other organism	OLEUR061SCF6857G00011
G	0.0960446	1	7	29.5446	GO:0007179 Transforming growth factor beta receptor signaling pathway	OLEUR061SCF3274G00026
G	0.0960446	1	7	29.5446	GO:0030728 Ovulation	OLEUR061SCF3274G00026
G	0.0960446	1	7	29.5446	GO:0009808 Lignin metabolic process	OLEUR061SCF0794G01030
G	0.0960446	1	7	29.5446	GO:0043625 Delta DNA polymerase complex	OLEUR061SCF3534G01035
G	0.0960446	1	7	29.5446	GO:0071902 Positive regulation of protein serine/threonine kinase activity	OLEUR061SCF0983G01001
G	0.0960446	1	7	29.5446	GO:0051016 Barbed-end actin filament capping	OLEUR061SCF9155G01010
G	0.0975329	2	60	6.89374	GO:0004791 Thioredoxin-disulfide reductase activity	OLEUR061SCF2866G02050 OLEUR061SCF3663G07057
G	0.0975329	2	60	6.89374	GO:1900150 Regulation of defense response to fungus	OLEUR061SCF0631G01003 OLEUR061SCF1794G11011
G	0.0975329	2	60	6.89374	GO:0016702 Oxidoreductase activity acting on single donors with incorporation of molecular oxygen incorporation of two atoms of oxygen	OLEUR061SCF2306G00013 OLEUR061SCF8916G00005
G	0.103093	2	62	6.67136	GO:0016114 Terpenoid biosynthetic process	OLEUR061SCF1563G00015 OLEUR061SCF3161G05005
G	0.104206	3	151	4.10885	GO:0009607 Response to biotic stimulus	OLEUR061SCF3735G01034 OLEUR061SCF5904G04024 OLEUR061SCF6430G03006
G	0.104206	1	8	25.8515	GO:2001247 Positive regulation of phosphatidylcholine biosynthetic process	OLEUR061SCF0410G05008
G	0.104206	10	1075	1.92383	GO:0016757 Transferase activity transferring glycosyl groups	OLEUR061SCF0604G02006 OLEUR061SCF0794G01030 OLEUR061SCF1074G09001 OLEUR061SCF1250G01058 OLEUR061SCF1733G02013 OLEUR061SCF1840G00002 OLEUR061SCF2513G00004 OLEUR061SCF6570G00032 OLEUR061SCF6570G00046 OLEUR061SCF7050G05016
G	0.104206	1	8	25.8515	GO:0090440 Abscisic acid transmembrane transporter activity	OLEUR061SCF3224G04027
G	0.104206	2	63	6.56547	GO:0010103 Stomatal complex morphogenesis	OLEUR061SCF0972G01029 OLEUR061SCF5179G02004
G	0.104206	1	8	25.8515	GO:0042998 Positive regulation of Golgi to plasma membrane protein transport	OLEUR061SCF0410G05008
G	0.104206	1	8	25.8515	GO:0017076 Purine nucleotide binding	OLEUR061SCF4995G00005
G	0.104206	1	8	25.8515	GO:0016851 Magnesium chelatase activity	OLEUR061SCF3133G00012
G	0.104612	10	1077	1.92026	GO:0043231 Intracellular membrane-bounded organelle	OLEUR061SCF0092G00007 OLEUR061SCF0410G05008 OLEUR061SCF0674G11013 OLEUR061SCF0794G01030 OLEUR061SCF1250G01058 OLEUR061SCF2313G01002 OLEUR061SCF2313G01004 OLEUR061SCF6310G00026 OLEUR061SCF6570G00032 OLEUR061SCF6570G00046
G	0.104612	2	64	6.46288	GO:0016125 Sterol metabolic process	OLEUR061SCF1020G01047 OLEUR061SCF7773G02002
G	0.106948	6	513	2.41886	GO:0004497 Monooxygenase activity	OLEUR061SCF0028G06063 OLEUR061SCF0094G08003 OLEUR061SCF4205G03024 OLEUR061SCF6857G00011 OLEUR061SCF7773G02002 OLEUR061SCF8407G00010
G	0.106948	2	65	6.36345	GO:0048510 Regulation of timing of transition from vegetative to reproductive phase	OLEUR061SCF4438G00043 OLEUR061SCF5054G00015
G	0.112779	1	9	22.9791	GO:0042343 Indole glucosinolate metabolic process	OLEUR061SCF6857G00011
G	0.112779	1	9	22.9791	GO:0031931 TORC1 complex	OLEUR061SCF0983G01001
G	0.112779	1	9	22.9791	GO:0007140 Male meiotic nuclear division	OLEUR061SCF6646G00014
G	0.112779	1	9	22.9791	GO:0046685 Response to arsenic-containing substance	OLEUR061SCF2304G00037
G	0.112797	31	4625	1.3862	GO:0016787 Hydrolase activity	OLEUR061SCF0151G02047 OLEUR061SCF0239G05015 OLEUR061SCF0278G02028 OLEUR061SCF0318G00016 OLEUR061SCF0321G02007 OLEUR061SCF0440G03031 OLEUR061SCF0506G03003 OLEUR061SCF0674G11013 OLEUR061SCF1133G00005 OLEUR061SCF1327G02002 OLEUR061SCF1327G02013 OLEUR061SCF1369G08007 OLEUR061SCF1369G08016 OLEUR061SCF1432G01001 OLEUR061SCF1607G00023 OLEUR061SCF1653G00013 OLEUR061SCF2060G00003 OLEUR061SCF2615G10017 OLE…
G	0.113742	18	2382	1.56281	GO:0004674 Protein serine/threonine kinase activity	OLEUR061SCF0052G00010 OLEUR061SCF0058G11023 OLEUR061SCF0224G04018 OLEUR061SCF0352G05025 OLEUR061SCF0352G08016 OLEUR061SCF0590G06015 OLEUR061SCF0956G00006 OLEUR061SCF1176G00011 OLEUR061SCF1954G01001 OLEUR061SCF1954G01005 OLEUR061SCF2646G00023 OLEUR061SCF2818G00021 OLEUR061SCF3012G00027 OLEUR061SCF4438G00043 OLEUR061SCF5054G00015 OLEUR061SCF6282G01023 OLEUR061SCF7332G03001 OLEUR061SCF8050G01007
G	0.116058	3	162	3.82986	GO:0006887 Exocytosis	OLEUR061SCF1295G03025 OLEUR061SCF3090G02004 OLEUR061SCF5312G04016
G	0.120069	2	71	5.8257	GO:0004185 Serine-type carboxypeptidase activity	OLEUR061SCF3898G01024 OLEUR061SCF7708G00041
G	0.120069	1	10	20.6812	GO:0009717 Isoflavonoid biosynthetic process	OLEUR061SCF1369G08007
G	0.120069	1	10	20.6812	GO:0031929 TOR signaling	OLEUR061SCF0983G01001
G	0.120069	1	10	20.6812	GO:0015742 Alpha-ketoglutarate transport	OLEUR061SCF0115G00005
G	0.120069	1	10	20.6812	GO:0042372 Phylloquinone biosynthetic process	OLEUR061SCF3577G01010
G	0.120069	1	10	20.6812	GO:0006297 Nucleotide-excision repair DNA gap filling	OLEUR061SCF3534G01035
G	0.120069	1	10	20.6812	GO:0007143 Female meiotic nuclear division	OLEUR061SCF6646G00014
G	0.120615	3	167	3.71519	GO:0009826 Unidimensional cell growth	OLEUR061SCF0494G00005 OLEUR061SCF5179G04012 OLEUR061SCF6197G04019
G	0.120615	6	537	2.31075	GO:0009737 Response to abscisic acid	OLEUR061SCF1133G00005 OLEUR061SCF1432G01001 OLEUR061SCF1438G00018 OLEUR061SCF2296G03007 OLEUR061SCF5233G01033 OLEUR061SCF5957G00001
G	0.123008	1	11	18.8011	GO:0045786 Negative regulation of cell cycle	OLEUR061SCF3274G00026
G	0.123008	3	172	3.60719	GO:0009739 Response to gibberellin	OLEUR061SCF0494G00005 OLEUR061SCF5179G04012 OLEUR061SCF6197G04019
G	0.123008	2	74	5.58952	GO:0009809 Lignin biosynthetic process	OLEUR061SCF1486G02032 OLEUR061SCF6550G00001
G	0.123008	2	75	5.51499	GO:0010333 Terpene synthase activity	OLEUR061SCF1563G00015 OLEUR061SCF3161G05005
G	0.123008	1	11	18.8011	GO:0014070 Response to organic cyclic compound	OLEUR061SCF0410G05008
G	0.123008	1	11	18.8011	GO:0097009 Energy homeostasis	OLEUR061SCF3898G01024
G	0.123008	1	11	18.8011	GO:1900057 Positive regulation of leaf senescence	OLEUR061SCF3572G02022
G	0.123008	1	11	18.8011	GO:0045339 Farnesyl diphosphate catabolic process	OLEUR061SCF1563G00015
G	0.123008	1	11	18.8011	GO:0016838 Carbon-oxygen lyase activity acting on phosphates	OLEUR061SCF1563G00015
G	0.123008	1	11	18.8011	GO:0016992 Lipoate synthase activity	OLEUR061SCF9159G06028
G	0.123008	1	11	18.8011	GO:0003973 (S)-2-hydroxy-acid Oxidase activity	OLEUR061SCF0489G01023
G	0.123008	1	11	18.8011	GO:0052852 Very-long-chain-(S)-2-hydroxy-acid oxidase activity	OLEUR061SCF0489G01023
G	0.123008	1	11	18.8011	GO:0052853 Long-chain-(S)-2-hydroxy-long-chain-acid oxidase activity	OLEUR061SCF0489G01023
G	0.123008	1	11	18.8011	GO:0052854 Medium-chain-(S)-2-hydroxy-acid oxidase activity	OLEUR061SCF0489G01023
G	0.123008	1	11	18.8011	GO:0016124 Xanthophyll catabolic process	OLEUR061SCF8916G00005
G	0.123008	2	74	5.58952	GO:0010182 Sugar mediated signaling pathway	OLEUR061SCF4438G00043 OLEUR061SCF5054G00015
G	0.124116	2	76	5.44243	GO:0016671 Oxidoreductase activity acting on a sulfur group of donors disulfide as acceptor	OLEUR061SCF2866G02050 OLEUR061SCF3663G07057
G	0.13097	1	12	17.2343	GO:0006388 TRNA splicing via endonucleolytic cleavage and ligation	OLEUR061SCF0367G02010
G	0.13097	1	12	17.2343	GO:0009800 Cinnamic acid biosynthetic process	OLEUR061SCF2296G03007
G	0.13097	1	12	17.2343	GO:0047763 Caffeate O-methyltransferase activity	OLEUR061SCF1486G02032
G	0.13097	1	12	17.2343	GO:0010360 Negative regulation of anion channel activity	OLEUR061SCF1432G01001
G	0.13097	1	12	17.2343	GO:0035197 SiRNA binding	OLEUR061SCF6646G00014
G	0.132979	2	80	5.1703	GO:0055072 Iron ion homeostasis	OLEUR061SCF1438G00018 OLEUR061SCF5957G00001
G	0.140029	1	13	15.9086	GO:0047672 Anthranilate N-benzoyltransferase activity	OLEUR061SCF2972G00003
G	0.140029	1	13	15.9086	GO:0040015 Negative regulation of multicellular organism growth	OLEUR061SCF8050G01007
G	0.140086	3	185	3.35371	GO:0051287 NAD binding	OLEUR061SCF3001G00016 OLEUR061SCF3274G00026 OLEUR061SCF8787G00035
G	0.147284	1	14	14.7723	GO:0004445 Inositol-polyphosphate 5-phosphatase activity	OLEUR061SCF1133G00005
G	0.147284	1	14	14.7723	GO:0052658 Inositol-1,4,5-trisphosphate 5-phosphatase activity	OLEUR061SCF1133G00005
G	0.147284	1	14	14.7723	GO:0052659 Inositol-1,3,4,5-tetrakisphosphate 5-phosphatase activity	OLEUR061SCF1133G00005
G	0.147284	1	14	14.7723	GO:0016121 Carotene catabolic process	OLEUR061SCF8916G00005
G	0.147284	1	14	14.7723	GO:0004602 Glutathione peroxidase activity	OLEUR061SCF6310G00026
G	0.149211	2	87	4.7543	GO:0004702 Obsolete signal transducer downstream of receptor with serine/threonine kinase activity	OLEUR061SCF0972G01029 OLEUR061SCF5179G02004
G	0.154722	1	15	13.7875	GO:0043078 Polar nucleus	OLEUR061SCF3122G01012
G	0.154722	1	15	13.7875	GO:0080168 Abscisic acid transport	OLEUR061SCF3224G04027
G	0.154722	1	15	13.7875	GO:0034485 Phosphatidylinositol-3,4,5-trisphosphate 5-phosphatase activity	OLEUR061SCF1133G00005
G	0.154722	1	15	13.7875	GO:0010330 Cellulose synthase complex	OLEUR061SCF1074G09001
G	0.163	6	604	2.05443	GO:0005506 Iron ion binding	OLEUR061SCF0028G06063 OLEUR061SCF0094G08003 OLEUR061SCF4205G03024 OLEUR061SCF6857G00011 OLEUR061SCF7773G02002 OLEUR061SCF8407G00010
G	0.163	1	16	12.9258	GO:0060320 Rejection of self pollen	OLEUR061SCF1899G07003
G	0.163	2	93	4.44757	GO:0005778 Peroxisomal membrane	OLEUR061SCF0092G00007 OLEUR061SCF0410G05008
G	0.163	1	16	12.9258	GO:0016442 RISC complex	OLEUR061SCF5598G01057
G	0.165412	2	94	4.40026	GO:0010119 Regulation of stomatal movement	OLEUR061SCF1432G01001 OLEUR061SCF3224G04027
G	0.16788	2	95	4.35394	GO:0052689 Carboxylic ester hydrolase activity	OLEUR061SCF1369G08007 OLEUR061SCF9152G00009
G	0.168161	1	17	12.1654	GO:0006693 Prostaglandin metabolic process	OLEUR061SCF3274G00026
G	0.168161	1	17	12.1654	GO:0045549 9-cis-epoxycarotenoid dioxygenase activity	OLEUR061SCF2306G00013
G	0.168161	1	17	12.1654	GO:0043680 Filiform apparatus	OLEUR061SCF0590G06015
G	0.168161	1	17	12.1654	GO:0051762 Sesquiterpene biosynthetic process	OLEUR061SCF1563G00015
G	0.168161	1	17	12.1654	GO:0048575 Short-day photoperiodism flowering	OLEUR061SCF5179G04012
G	0.170298	1	18	11.4896	GO:0007565 Female pregnancy	OLEUR061SCF3274G00026
G	0.170298	2	99	4.17802	GO:0001666 Response to hypoxia	OLEUR061SCF4438G00043 OLEUR061SCF5054G00015
G	0.170298	1	18	11.4896	GO:0009107 Lipoate biosynthetic process	OLEUR061SCF9159G06028
G	0.170298	1	18	11.4896	GO:0009815 1-aminocyclopropane-1-carboxylate oxidase activity	OLEUR061SCF2077G01003
G	0.170298	1	18	11.4896	GO:1900994 (-)-secologanin Biosynthetic process	OLEUR061SCF1840G00002
G	0.170298	1	18	11.4896	GO:0102970 7-deoxyloganetic acid glucosyltransferase activity	OLEUR061SCF1840G00002
G	0.170298	1	18	11.4896	GO:0004310 Farnesyl-diphosphate farnesyltransferase activity	OLEUR061SCF2462G00016
G	0.170298	1	18	11.4896	GO:0051996 Squalene synthase activity	OLEUR061SCF2462G00016
G	0.170298	1	18	11.4896	GO:0046855 Inositol phosphate dephosphorylation	OLEUR061SCF1133G00005
G	0.170298	1	18	11.4896	GO:0010334 Sesquiterpene synthase activity	OLEUR061SCF1563G00015
G	0.170298	1	18	11.4896	GO:0035434 Copper ion transmembrane transport	OLEUR061SCF7594G00012
G	0.170298	1	18	11.4896	GO:0005375 Copper ion transmembrane transporter activity	OLEUR061SCF7594G00012
G	0.170298	2	99	4.17802	GO:0009744 Response to sucrose	OLEUR061SCF4438G00043 OLEUR061SCF5054G00015
G	0.17124	3	212	2.92659	GO:0004871 Obsolete signal transducer activity	OLEUR061SCF0058G11023 OLEUR061SCF4438G00043 OLEUR061SCF5054G00015
G	0.175433	1	19	10.8849	GO:0042939 Tripeptide transport	OLEUR061SCF2597G01035
G	0.175433	1	19	10.8849	GO:0042937 Tripeptide transmembrane transporter activity	OLEUR061SCF2597G01035
G	0.175433	1	19	10.8849	GO:0006432 Phenylalanyl-tRNA aminoacylation	OLEUR061SCF8798G00001
G	0.175433	1	19	10.8849	GO:0004826 Phenylalanine-tRNA ligase activity	OLEUR061SCF8798G00001
G	0.175433	1	19	10.8849	GO:0007584 Response to nutrient	OLEUR061SCF0410G05008
G	0.175433	1	19	10.8849	GO:0045017 Glycerolipid biosynthetic process	OLEUR061SCF0531G08017
G	0.177181	2	103	4.01577	GO:0016049 Cell growth	OLEUR061SCF0983G01001 OLEUR061SCF1074G09001
G	0.177794	4	348	2.37715	GO:0046658 Anchored component of plasma membrane	OLEUR061SCF0506G03003 OLEUR061SCF1653G00013 OLEUR061SCF2615G10017 OLEUR061SCF4422G00021
G	0.178442	2	104	3.97716	GO:0000186 Activation of MAPKK activity	OLEUR061SCF0972G01029 OLEUR061SCF5179G02004
G	0.178442	2	104	3.97716	GO:0004709 MAP kinase kinase kinase activity	OLEUR061SCF0972G01029 OLEUR061SCF5179G02004
G	0.179761	1	20	10.3406	GO:0034504 Protein localization to nucleus	OLEUR061SCF8050G01007
G	0.179761	1	20	10.3406	GO:0032957 Inositol trisphosphate metabolic process	OLEUR061SCF1133G00005
G	0.179761	1	20	10.3406	GO:0005663 DNA replication factor C complex	OLEUR061SCF1652G01022
G	0.179761	1	20	10.3406	GO:0042593 Glucose homeostasis	OLEUR061SCF3898G01024
G	0.18291	9	1114	1.67083	GO:0005773 Vacuole	OLEUR061SCF0278G02028 OLEUR061SCF0360G08004 OLEUR061SCF2060G00003 OLEUR061SCF3682G00040 OLEUR061SCF3856G00020 OLEUR061SCF3863G01009 OLEUR061SCF7332G03001 OLEUR061SCF7594G00012 OLEUR061SCF7622G03004
G	0.184697	4	356	2.32373	GO:0000287 Magnesium ion binding	OLEUR061SCF1563G00015 OLEUR061SCF3161G05005 OLEUR061SCF5937G00022 OLEUR061SCF8144G00001
G	0.184938	1	21	9.8482	GO:0042938 Dipeptide transport	OLEUR061SCF2597G01035
G	0.184938	1	21	9.8482	GO:0071916 Dipeptide transmembrane transporter activity	OLEUR061SCF2597G01035
G	0.184938	1	21	9.8482	GO:0009267 Cellular response to starvation	OLEUR061SCF0983G01001
G	0.184938	1	21	9.8482	GO:0030307 Positive regulation of cell growth	OLEUR061SCF0983G01001
G	0.186803	2	109	3.79472	GO:0004222 Metalloendopeptidase activity	OLEUR061SCF1607G00023 OLEUR061SCF8992G00011
G	0.18934	1	22	9.40055	GO:0071219 Cellular response to molecule of bacterial origin	OLEUR061SCF3863G01009
G	0.18934	1	22	9.40055	GO:0016157 Sucrose synthase activity	OLEUR061SCF0604G02006
G	0.18934	1	22	9.40055	GO:0010483 Pollen tube reception	OLEUR061SCF0590G06015
G	0.18934	1	22	9.40055	GO:0009854 Oxidative photosynthetic carbon pathway	OLEUR061SCF0489G01023
G	0.18934	1	22	9.40055	GO:0019287 Isopentenyl diphosphate biosynthetic process mevalonate pathway	OLEUR061SCF1020G01047
G	0.18934	2	111	3.72635	GO:0034599 Cellular response to oxidative stress	OLEUR061SCF2866G02050 OLEUR061SCF3663G07057
G	0.19097	3	231	2.68587	GO:0005507 Copper ion binding	OLEUR061SCF0724G03015 OLEUR061SCF0968G03028 OLEUR061SCF6550G00001
G	0.195201	1	23	8.99183	GO:0010332 Response to gamma radiation	OLEUR061SCF2045G00015
G	0.195201	1	23	8.99183	GO:0010506 Regulation of autophagy	OLEUR061SCF0983G01001
G	0.195201	1	23	8.99183	GO:0070301 Cellular response to hydrogen peroxide	OLEUR061SCF3863G01009
H	6.34075e-23	24	481	22.9702	GO:0016705 Oxidoreductase activity acting on paired donors with incorporation or reduction of molecular oxygen	OLEUR061SCF0002G03004 OLEUR061SCF0162G01002 OLEUR061SCF0162G03025 OLEUR061SCF0459G03015 OLEUR061SCF0719G01014 OLEUR061SCF0828G01031 OLEUR061SCF0936G03007 OLEUR061SCF1058G02031 OLEUR061SCF1218G05012 OLEUR061SCF1343G00006 OLEUR061SCF1817G00003 OLEUR061SCF1817G00007 OLEUR061SCF1930G00005 OLEUR061SCF2076G00025 OLEUR061SCF2495G02004 OLEUR061SCF2550G00003 OLEUR061SCF2559G01003 OLEUR061SCF3311G02001 OLE…
H	3.75109e-21	23	513	20.64	GO:0004497 Monooxygenase activity	OLEUR061SCF0002G03004 OLEUR061SCF0162G01002 OLEUR061SCF0162G03025 OLEUR061SCF0459G03015 OLEUR061SCF0719G01014 OLEUR061SCF0936G03007 OLEUR061SCF1058G02031 OLEUR061SCF1218G05012 OLEUR061SCF1343G00006 OLEUR061SCF1817G00003 OLEUR061SCF1817G00007 OLEUR061SCF1930G00005 OLEUR061SCF2076G00025 OLEUR061SCF2495G02004 OLEUR061SCF2550G00003 OLEUR061SCF2559G01003 OLEUR061SCF3311G02001 OLEUR061SCF3311G02002 OLE…
H	4.50673e-21	24	604	18.2925	GO:0005506 Iron ion binding	OLEUR061SCF0002G03004 OLEUR061SCF0162G01002 OLEUR061SCF0162G03025 OLEUR061SCF0459G03015 OLEUR061SCF0719G01014 OLEUR061SCF0828G01031 OLEUR061SCF0936G03007 OLEUR061SCF1058G02031 OLEUR061SCF1218G05012 OLEUR061SCF1343G00006 OLEUR061SCF1817G00003 OLEUR061SCF1817G00007 OLEUR061SCF1930G00005 OLEUR061SCF2076G00025 OLEUR061SCF2495G02004 OLEUR061SCF2550G00003 OLEUR061SCF2559G01003 OLEUR061SCF3311G02001 OLE…
H	3.90927e-19	40	2888	6.3762	GO:0016491 Oxidoreductase activity	OLEUR061SCF0002G03004 OLEUR061SCF0094G09035 OLEUR061SCF0162G01002 OLEUR061SCF0162G03025 OLEUR061SCF0170G05014 OLEUR061SCF0459G03015 OLEUR061SCF0682G01023 OLEUR061SCF0708G00007 OLEUR061SCF0719G01014 OLEUR061SCF0732G00001 OLEUR061SCF0738G04010 OLEUR061SCF0828G01031 OLEUR061SCF0936G03007 OLEUR061SCF1058G02031 OLEUR061SCF1218G05012 OLEUR061SCF1343G00006 OLEUR061SCF1344G06003 OLEUR061SCF1817G00003 OLE…
H	1.02682e-18	23	687	15.4124	GO:0020037 Heme binding	OLEUR061SCF0002G03004 OLEUR061SCF0162G01002 OLEUR061SCF0162G03025 OLEUR061SCF0459G03015 OLEUR061SCF0719G01014 OLEUR061SCF0936G03007 OLEUR061SCF1058G02031 OLEUR061SCF1218G05012 OLEUR061SCF1343G00006 OLEUR061SCF1817G00003 OLEUR061SCF1817G00007 OLEUR061SCF1930G00005 OLEUR061SCF2076G00025 OLEUR061SCF2495G02004 OLEUR061SCF2550G00003 OLEUR061SCF2559G01003 OLEUR061SCF3311G02001 OLEUR061SCF3311G02002 OLE…
H	1.85859e-17	40	3262	5.64515	GO:0055114 Oxidation-reduction process	OLEUR061SCF0002G03004 OLEUR061SCF0094G09035 OLEUR061SCF0162G01002 OLEUR061SCF0162G03025 OLEUR061SCF0170G05014 OLEUR061SCF0459G03015 OLEUR061SCF0682G01023 OLEUR061SCF0708G00007 OLEUR061SCF0719G01014 OLEUR061SCF0732G00001 OLEUR061SCF0738G04010 OLEUR061SCF0828G01031 OLEUR061SCF0936G03007 OLEUR061SCF1058G02031 OLEUR061SCF1218G05012 OLEUR061SCF1343G00006 OLEUR061SCF1344G06003 OLEUR061SCF1817G00003 OLE…
H	2.13352e-15	8	20	184.145	GO:0018674 (S)-limonene 3-monooxygenase activity	OLEUR061SCF0002G03004 OLEUR061SCF0459G03015 OLEUR061SCF1817G00003 OLEUR061SCF1817G00007 OLEUR061SCF3311G02001 OLEUR061SCF3311G02002 OLEUR061SCF8336G03021 OLEUR061SCF8336G03022
H	2.12968e-09	9	151	27.4388	GO:0009607 Response to biotic stimulus	OLEUR061SCF0107G06004 OLEUR061SCF0952G00023 OLEUR061SCF1277G05003 OLEUR061SCF1741G00013 OLEUR061SCF3871G02002 OLEUR061SCF3871G02012 OLEUR061SCF3871G03005 OLEUR061SCF3871G03007 OLEUR061SCF4730G00019
H	4.63113e-07	8	197	18.6949	GO:0009813 Flavonoid biosynthetic process	OLEUR061SCF0170G05014 OLEUR061SCF0682G01023 OLEUR061SCF0708G00007 OLEUR061SCF2613G00039 OLEUR061SCF3522G00002 OLEUR061SCF3522G00028 OLEUR061SCF5276G02005 OLEUR061SCF9160G06016
H	4.92314e-07	6	75	36.8289	GO:0044550 Secondary metabolite biosynthetic process	OLEUR061SCF0162G01002 OLEUR061SCF1058G02031 OLEUR061SCF1343G00006 OLEUR061SCF1930G00005 OLEUR061SCF2495G02004 OLEUR061SCF7271G03003
H	6.03044e-06	6	116	23.8118	GO:0031418 L-ascorbic acid binding	OLEUR061SCF0170G05014 OLEUR061SCF0682G01023 OLEUR061SCF0708G00007 OLEUR061SCF0828G01031 OLEUR061SCF5276G02005 OLEUR061SCF8936G00020
H	6.03044e-06	8	286	12.8772	GO:0051213 Dioxygenase activity	OLEUR061SCF0170G05014 OLEUR061SCF0682G01023 OLEUR061SCF0708G00007 OLEUR061SCF0738G04010 OLEUR061SCF0828G01031 OLEUR061SCF2297G02007 OLEUR061SCF2846G06018 OLEUR061SCF5276G02005
H	6.03044e-06	6	119	23.2115	GO:0016709 Oxidoreductase activity acting on paired donors with incorporation or reduction of molecular oxygen NAD(P)H as one donor and incorporation of one atom of oxygen	OLEUR061SCF0162G01002 OLEUR061SCF1058G02031 OLEUR061SCF1343G00006 OLEUR061SCF1930G00005 OLEUR061SCF2495G02004 OLEUR061SCF7271G03003
H	0.000341538	4	69	26.6876	GO:0009835 Fruit ripening	OLEUR061SCF0034G01018 OLEUR061SCF0057G01009 OLEUR061SCF7237G00005 OLEUR061SCF8936G00020
H	0.000893863	2	5	184.145	GO:1902132 (+)-lariciresinol Biosynthetic process	OLEUR061SCF0732G00001 OLEUR061SCF2909G02003
H	0.000912869	4	98	18.7903	GO:0042910 Xenobiotic transmembrane transporter activity	OLEUR061SCF0586G02015 OLEUR061SCF2613G00039 OLEUR061SCF3522G00002 OLEUR061SCF3522G00028
H	0.000912869	2	6	153.454	GO:0009807 Lignan biosynthetic process	OLEUR061SCF0732G00001 OLEUR061SCF2909G02003
H	0.000912869	2	6	153.454	GO:1902125 (+)-pinoresinol Catabolic process	OLEUR061SCF0732G00001 OLEUR061SCF2909G02003
H	0.000912869	2	6	153.454	GO:1902131 (+)-lariciresinol Catabolic process	OLEUR061SCF0732G00001 OLEUR061SCF2909G02003
H	0.000912869	2	6	153.454	GO:1902138 (-)-secoisolariciresinol Biosynthetic process	OLEUR061SCF0732G00001 OLEUR061SCF2909G02003
H	0.000912869	2	6	153.454	GO:0010283 Pinoresinol reductase activity	OLEUR061SCF0732G00001 OLEUR061SCF2909G02003
H	0.000912869	2	6	153.454	GO:0010284 Lariciresinol reductase activity	OLEUR061SCF0732G00001 OLEUR061SCF2909G02003
H	0.00155755	2	8	115.09	GO:0004563 Beta-N-acetylhexosaminidase activity	OLEUR061SCF1747G00024 OLEUR061SCF3082G19002
H	0.00155755	2	8	115.09	GO:0015929 Hexosaminidase activity	OLEUR061SCF1747G00024 OLEUR061SCF3082G19002
H	0.00226995	11	1349	3.75388	GO:0005789 Endoplasmic reticulum membrane	OLEUR061SCF0002G03004 OLEUR061SCF0459G03015 OLEUR061SCF0828G01031 OLEUR061SCF1668G00027 OLEUR061SCF1817G00003 OLEUR061SCF1817G00007 OLEUR061SCF3311G02001 OLEUR061SCF3311G02002 OLEUR061SCF8152G03044 OLEUR061SCF8336G03021 OLEUR061SCF8336G03022
H	0.0024371	2	11	83.7021	GO:0052622 ATP dimethylallyltransferase activity	OLEUR061SCF0609G02015 OLEUR061SCF5329G00001
H	0.0024371	2	11	83.7021	GO:0052623 ADP dimethylallyltransferase activity	OLEUR061SCF0609G02015 OLEUR061SCF5329G00001
H	0.0024371	2	11	83.7021	GO:0050589 Leucocyanidin oxygenase activity	OLEUR061SCF0170G05014 OLEUR061SCF0708G00007
H	0.0024371	2	11	83.7021	GO:0045339 Farnesyl diphosphate catabolic process	OLEUR061SCF3136G00021 OLEUR061SCF6194G01053
H	0.0024371	2	11	83.7021	GO:0016838 Carbon-oxygen lyase activity acting on phosphates	OLEUR061SCF3136G00021 OLEUR061SCF6194G01053
H	0.00331476	4	152	12.1148	GO:0006855 Drug transmembrane transport	OLEUR061SCF0586G02015 OLEUR061SCF2613G00039 OLEUR061SCF3522G00002 OLEUR061SCF3522G00028
H	0.00433697	2	15	61.3815	GO:0009824 AMP dimethylallyltransferase activity	OLEUR061SCF0609G02015 OLEUR061SCF5329G00001
H	0.00468119	3	72	19.1817	GO:0009686 Gibberellin biosynthetic process	OLEUR061SCF0136G01014 OLEUR061SCF0738G04010 OLEUR061SCF1344G06003
H	0.0051197	3	75	18.4145	GO:0010333 Terpene synthase activity	OLEUR061SCF0136G01014 OLEUR061SCF3136G00021 OLEUR061SCF6194G01053
H	0.00512125	2	17	54.1602	GO:0051762 Sesquiterpene biosynthetic process	OLEUR061SCF3136G00021 OLEUR061SCF6194G01053
H	0.0055884	2	18	51.1513	GO:0010334 Sesquiterpene synthase activity	OLEUR061SCF3136G00021 OLEUR061SCF6194G01053
H	0.0055884	13	2095	2.85666	GO:0006952 Defense response	OLEUR061SCF0107G06004 OLEUR061SCF0458G00014 OLEUR061SCF0952G00023 OLEUR061SCF1277G05003 OLEUR061SCF1342G06001 OLEUR061SCF1741G00013 OLEUR061SCF3871G02002 OLEUR061SCF3871G02012 OLEUR061SCF3871G03005 OLEUR061SCF3871G03007 OLEUR061SCF4730G00019 OLEUR061SCF5097G02019 OLEUR061SCF8354G00045
H	0.0132811	4	235	7.83594	GO:0009753 Response to jasmonic acid	OLEUR061SCF0194G17013 OLEUR061SCF0247G05012 OLEUR061SCF0458G00014 OLEUR061SCF1013G01006
H	0.0132811	4	235	7.83594	GO:0015297 Antiporter activity	OLEUR061SCF0586G02015 OLEUR061SCF2613G00039 OLEUR061SCF3522G00002 OLEUR061SCF3522G00028
H	0.0139654	12	2060	2.68172	GO:0005783 Endoplasmic reticulum	OLEUR061SCF0002G03004 OLEUR061SCF0459G03015 OLEUR061SCF0828G01031 OLEUR061SCF1668G00027 OLEUR061SCF1817G00003 OLEUR061SCF1817G00007 OLEUR061SCF3143G03029 OLEUR061SCF3311G02001 OLEUR061SCF3311G02002 OLEUR061SCF8152G03044 OLEUR061SCF8336G03021 OLEUR061SCF8336G03022
H	0.014968	13	2368	2.52732	GO:0008152 Metabolic process	OLEUR061SCF0034G01018 OLEUR061SCF0057G01009 OLEUR061SCF0136G01014 OLEUR061SCF0237G02006 OLEUR061SCF0286G04033 OLEUR061SCF1688G01019 OLEUR061SCF1747G00024 OLEUR061SCF2292G00018 OLEUR061SCF3082G19002 OLEUR061SCF3136G00021 OLEUR061SCF4502G01002 OLEUR061SCF6194G01053 OLEUR061SCF9160G06016
H	0.0175216	4	259	7.10983	GO:0016747 Transferase activity transferring acyl groups other than amino-acyl groups	OLEUR061SCF2272G05010 OLEUR061SCF2560G00003 OLEUR061SCF6859G00023 OLEUR061SCF9160G06016
H	0.0198389	2	37	24.8844	GO:0009691 Cytokinin biosynthetic process	OLEUR061SCF0609G02015 OLEUR061SCF5329G00001
H	0.0222602	3	137	10.0809	GO:0009740 Gibberellic acid mediated signaling pathway	OLEUR061SCF0136G01014 OLEUR061SCF0738G04010 OLEUR061SCF1344G06003
H	0.0245039	6	678	4.074	GO:0016798 Hydrolase activity acting on glycosyl bonds	OLEUR061SCF0034G01018 OLEUR061SCF0057G01009 OLEUR061SCF0237G02006 OLEUR061SCF1688G01019 OLEUR061SCF1747G00024 OLEUR061SCF3082G19002
H	0.0309218	2	48	19.1817	GO:0102779 Cannabidiolate synthase activity	OLEUR061SCF5582G03010 OLEUR061SCF7481G00001
H	0.0323791	5	509	4.52222	GO:0030246 Carbohydrate binding	OLEUR061SCF0237G02006 OLEUR061SCF1899G08025 OLEUR061SCF5815G02027 OLEUR061SCF8354G00045 OLEUR061SCF9173G05019
H	0.0331011	3	163	8.47291	GO:0048544 Recognition of pollen	OLEUR061SCF1899G08025 OLEUR061SCF5815G02027 OLEUR061SCF9173G05019
H	0.0358891	1	3	153.454	GO:0009885 Transmembrane histidine kinase cytokinin receptor activity	OLEUR061SCF1668G00027
H	0.0358891	1	3	153.454	GO:0019955 Cytokine binding	OLEUR061SCF1668G00027
H	0.0358891	1	3	153.454	GO:0061709 Reticulophagy	OLEUR061SCF1899G01028
H	0.0358891	1	3	153.454	GO:0061723 Glycophagy	OLEUR061SCF1899G01028
H	0.0377499	5	544	4.23126	GO:0005516 Calmodulin binding	OLEUR061SCF1899G08025 OLEUR061SCF3498G00033 OLEUR061SCF4730G00019 OLEUR061SCF5815G02027 OLEUR061SCF9173G05019
H	0.0380561	2	58	15.8745	GO:0004650 Polygalacturonase activity	OLEUR061SCF0034G01018 OLEUR061SCF0057G01009
H	0.0398955	2	60	15.3454	GO:0016702 Oxidoreductase activity acting on single donors with incorporation of molecular oxygen incorporation of two atoms of oxygen	OLEUR061SCF2297G02007 OLEUR061SCF2846G06018
H	0.0407479	6	791	3.492	GO:0071555 Cell wall organization	OLEUR061SCF0034G01018 OLEUR061SCF0057G01009 OLEUR061SCF0337G02013 OLEUR061SCF0355G01017 OLEUR061SCF2272G05010 OLEUR061SCF7237G00005
H	0.0407479	1	4	115.09	GO:0010086 Embryonic root morphogenesis	OLEUR061SCF1668G00027
H	0.0407479	1	4	115.09	GO:0004064 Arylesterase activity	OLEUR061SCF3143G03029
H	0.0407479	1	4	115.09	GO:0102251 All-trans-beta-apo-10'-carotenal cleavage oxygenase activity	OLEUR061SCF2846G06018
H	0.0407479	1	4	115.09	GO:0102396 9-cis-10'-apo-beta-carotenal cleavage oxygenase activity	OLEUR061SCF2846G06018
H	0.0407479	2	62	14.8504	GO:0016114 Terpenoid biosynthetic process	OLEUR061SCF3136G00021 OLEUR061SCF6194G01053
H	0.0425259	2	66	13.9504	GO:0045486 Naringenin 3-dioxygenase activity	OLEUR061SCF0682G01023 OLEUR061SCF5276G02005
H	0.0470254	1	5	92.0723	GO:0009530 Primary cell wall	OLEUR061SCF0337G02013
H	0.0470254	1	5	92.0723	GO:0016844 Strictosidine synthase activity	OLEUR061SCF3143G03029
H	0.0470254	1	5	92.0723	GO:0080131 Hydroxyjasmonate sulfotransferase activity	OLEUR061SCF1013G01006
H	0.0470254	1	5	92.0723	GO:0033838 Flavonol-3-O-glucoside glucosyltransferase activity	OLEUR061SCF4502G01002
H	0.0475779	4	398	4.62675	GO:0006357 Regulation of transcription by RNA polymerase II	OLEUR061SCF0194G17013 OLEUR061SCF0247G05012 OLEUR061SCF0829G03031 OLEUR061SCF2311G00004
H	0.0475779	9	1670	2.48099	GO:0005576 Extracellular region	OLEUR061SCF0034G01018 OLEUR061SCF0057G01009 OLEUR061SCF0337G02013 OLEUR061SCF0355G01017 OLEUR061SCF0458G00014 OLEUR061SCF0952G00023 OLEUR061SCF5582G03010 OLEUR061SCF7237G00005 OLEUR061SCF7481G00001
H	0.0475779	7	1114	2.89276	GO:0005773 Vacuole	OLEUR061SCF0237G02006 OLEUR061SCF0417G02009 OLEUR061SCF2613G00039 OLEUR061SCF3522G00002 OLEUR061SCF3522G00028 OLEUR061SCF5218G00021 OLEUR061SCF8354G00019
H	0.0493419	2	76	12.1148	GO:0035251 UDP-glucosyltransferase activity	OLEUR061SCF1747G00024 OLEUR061SCF3082G19002
H	0.0516722	1	6	76.7269	GO:0016707 Gibberellin 3-beta-dioxygenase activity	OLEUR061SCF0738G04010
H	0.0516722	1	6	76.7269	GO:0016210 Naringenin-chalcone synthase activity	OLEUR061SCF9160G06016
H	0.059097	3	237	5.82736	GO:0001135 RNA polymerase II transcription regulator recruiting activity	OLEUR061SCF0194G17013 OLEUR061SCF0247G05012 OLEUR061SCF0829G03031
H	0.059097	1	7	65.7659	GO:0080027 Response to herbivore	OLEUR061SCF0458G00014
H	0.0651295	1	8	57.5452	GO:0045437 Uridine nucleosidase activity	OLEUR061SCF1688G01019
H	0.0651295	1	8	57.5452	GO:0046910 Pectinesterase inhibitor activity	OLEUR061SCF7237G00005
H	0.0704123	1	9	51.1513	GO:0001934 Positive regulation of protein phosphorylation	OLEUR061SCF1899G01028
H	0.0704123	1	9	51.1513	GO:0004866 Endopeptidase inhibitor activity	OLEUR061SCF8745G01028
H	0.0704123	1	9	51.1513	GO:0019511 Peptidyl-proline hydroxylation	OLEUR061SCF0828G01031
H	0.0720477	3	264	5.23138	GO:0000981 DNA-binding transcription factor activity RNA polymerase II-specific	OLEUR061SCF0194G17013 OLEUR061SCF0247G05012 OLEUR061SCF0829G03031
H	0.0720477	2	101	9.11607	GO:0009664 Plant-type cell wall organization	OLEUR061SCF0337G02013 OLEUR061SCF0355G01017
H	0.0720477	5	714	3.22382	GO:0005618 Cell wall	OLEUR061SCF0034G01018 OLEUR061SCF0057G01009 OLEUR061SCF0337G02013 OLEUR061SCF0355G01017 OLEUR061SCF7237G00005
H	0.0726351	1	10	46.0362	GO:0033500 Carbohydrate homeostasis	OLEUR061SCF1668G00027
H	0.0726351	1	10	46.0362	GO:0071329 Cellular response to sucrose stimulus	OLEUR061SCF1668G00027
H	0.0726351	1	10	46.0362	GO:0015840 Urea transport	OLEUR061SCF0417G02009
H	0.0770917	1	11	41.8511	GO:0009905 Ent-copalyl diphosphate synthase activity	OLEUR061SCF0136G01014
H	0.0770917	1	11	41.8511	GO:0016124 Xanthophyll catabolic process	OLEUR061SCF2846G06018
H	0.0770917	1	11	41.8511	GO:0030242 Autophagy of peroxisome	OLEUR061SCF1899G01028
H	0.08124	1	12	38.3635	GO:0007231 Osmosensory signaling pathway	OLEUR061SCF1668G00027
H	0.08124	1	12	38.3635	GO:0045597 Positive regulation of cell differentiation	OLEUR061SCF0829G03031
H	0.08124	1	12	38.3635	GO:0050801 Ion homeostasis	OLEUR061SCF0829G03031
H	0.0842136	1	13	35.4124	GO:0009884 Cytokinin receptor activity	OLEUR061SCF1668G00027
H	0.0842136	2	118	7.80274	GO:0016614 Oxidoreductase activity acting on CH-OH group of donors	OLEUR061SCF5582G03010 OLEUR061SCF7481G00001
H	0.0842136	1	13	35.4124	GO:0010358 Leaf shaping	OLEUR061SCF5213G00002
H	0.0842136	2	118	7.80274	GO:0009718 Anthocyanin-containing compound biosynthetic process	OLEUR061SCF0170G05014 OLEUR061SCF0708G00007
H	0.0860643	1	14	32.883	GO:0071918 Urea transmembrane transport	OLEUR061SCF0417G02009
H	0.0860643	1	14	32.883	GO:0015204 Urea transmembrane transporter activity	OLEUR061SCF0417G02009
H	0.0860643	1	14	32.883	GO:0015949 Nucleobase-containing small molecule interconversion	OLEUR061SCF1688G01019
H	0.0860643	1	14	32.883	GO:0016799 Hydrolase activity hydrolyzing N-glycosyl compounds	OLEUR061SCF1688G01019
H	0.0860643	1	14	32.883	GO:0016121 Carotene catabolic process	OLEUR061SCF2846G06018
H	0.0907452	4	548	3.3603	GO:0044212 Transcription regulatory region DNA binding	OLEUR061SCF0194G17013 OLEUR061SCF0247G05012 OLEUR061SCF0829G03031 OLEUR061SCF8577G01001
H	0.0907452	1	15	30.6908	GO:0042807 Central vacuole	OLEUR061SCF0417G02009
H	0.0925923	1	16	28.7726	GO:0071944 Cell periphery	OLEUR061SCF7237G00005
H	0.0925923	1	16	28.7726	GO:0034219 Carbohydrate transmembrane transport	OLEUR061SCF8152G03044
H	0.0925923	1	16	28.7726	GO:0009694 Jasmonic acid metabolic process	OLEUR061SCF1013G01006
H	0.0925923	4	558	3.30008	GO:0048046 Apoplast	OLEUR061SCF5218G00021 OLEUR061SCF5582G03010 OLEUR061SCF7481G00001 OLEUR061SCF8354G00019
H	0.0947001	1	17	27.0801	GO:0008146 Sulfotransferase activity	OLEUR061SCF1013G01006
H	0.0947001	1	17	27.0801	GO:1990316 Atg1/ULK1 kinase complex	OLEUR061SCF1899G01028
H	0.0947001	1	17	27.0801	GO:0045549 9-cis-epoxycarotenoid dioxygenase activity	OLEUR061SCF2297G02007
H	0.0947001	1	17	27.0801	GO:0048575 Short-day photoperiodism flowering	OLEUR061SCF1344G06003
H	0.0978489	2	142	6.48397	GO:0031965 Nuclear membrane	OLEUR061SCF0609G02015 OLEUR061SCF5329G00001
H	0.0978489	1	18	25.5756	GO:0009815 1-aminocyclopropane-1-carboxylate oxidase activity	OLEUR061SCF8936G00020
H	0.0978489	1	18	25.5756	GO:0004656 Procollagen-proline 4-dioxygenase activity	OLEUR061SCF0828G01031
H	0.100151	1	19	24.2296	GO:0031540 Regulation of anthocyanin biosynthetic process	OLEUR061SCF0194G17013
H	0.100151	1	19	24.2296	GO:0045544 Gibberellin 20-oxidase activity	OLEUR061SCF1344G06003
H	0.100151	1	19	24.2296	GO:0015923 Mannosidase activity	OLEUR061SCF0237G02006
H	0.105024	1	21	21.922	GO:0000422 Autophagy of mitochondrion	OLEUR061SCF1899G01028
H	0.105024	1	21	21.922	GO:0009514 Glyoxysome	OLEUR061SCF2292G00018
H	0.105024	1	21	21.922	GO:0006995 Cellular response to nitrogen starvation	OLEUR061SCF1899G01028
H	0.105024	3	356	3.87945	GO:0000287 Magnesium ion binding	OLEUR061SCF0136G01014 OLEUR061SCF3136G00021 OLEUR061SCF6194G01053
H	0.105024	6	1177	2.34679	GO:0055085 Transmembrane transport	OLEUR061SCF0586G02015 OLEUR061SCF2613G00039 OLEUR061SCF3522G00002 OLEUR061SCF3522G00028 OLEUR061SCF6775G00010 OLEUR061SCF9160G03032
H	0.105024	1	21	21.922	GO:0006013 Mannose metabolic process	OLEUR061SCF0237G02006
H	0.109013	1	22	20.9255	GO:0048509 Regulation of meristem development	OLEUR061SCF1668G00027
H	0.110487	2	160	5.75452	GO:0019901 Protein kinase binding	OLEUR061SCF1668G00027 OLEUR061SCF1899G01028
H	0.111136	1	23	20.0157	GO:0051119 Sugar transmembrane transporter activity	OLEUR061SCF8152G03044
H	0.111136	1	23	20.0157	GO:0030042 Actin filament depolymerization	OLEUR061SCF0156G04027
H	0.11315	1	24	19.1817	GO:1901601 Strigolactone biosynthetic process	OLEUR061SCF2846G06018
H	0.11315	1	24	19.1817	GO:0048831 Regulation of shoot system development	OLEUR061SCF1668G00027
H	0.11315	1	24	19.1817	GO:0090575 RNA polymerase II transcription factor complex	OLEUR061SCF2311G00004
H	0.114192	4	640	2.87726	GO:0016829 Lyase activity	OLEUR061SCF0136G01014 OLEUR061SCF2292G00018 OLEUR061SCF3136G00021 OLEUR061SCF6194G01053
H	0.11594	1	25	18.4145	GO:0000045 Autophagosome assembly	OLEUR061SCF1899G01028
H	0.117752	2	172	5.35304	GO:0009739 Response to gibberellin	OLEUR061SCF0247G05012 OLEUR061SCF1344G06003
H	0.117752	1	26	17.7062	GO:0034045 Phagophore assembly site membrane	OLEUR061SCF1899G01028
H	0.117752	1	26	17.7062	GO:0004559 Alpha-mannosidase activity	OLEUR061SCF0237G02006
H	0.125601	1	28	16.4415	GO:0010073 Meristem maintenance	OLEUR061SCF5213G00002
H	0.128051	1	29	15.8745	GO:0009688 Abscisic acid biosynthetic process	OLEUR061SCF2297G02007
H	0.128051	1	29	15.8745	GO:0048658 Anther wall tapetum development	OLEUR061SCF0023G01006
H	0.128302	2	185	4.97688	GO:0008033 TRNA processing	OLEUR061SCF0609G02015 OLEUR061SCF5329G00001
H	0.137633	2	195	4.72166	GO:0009058 Biosynthetic process	OLEUR061SCF3143G03029 OLEUR061SCF9160G06016
H	0.137633	2	195	4.72166	GO:0048366 Leaf development	OLEUR061SCF1344G06003 OLEUR061SCF5213G00002
H	0.137633	1	32	14.3863	GO:0006206 Pyrimidine nucleobase metabolic process	OLEUR061SCF1688G01019
H	0.14407	1	34	13.54	GO:0006097 Glyoxylate cycle	OLEUR061SCF2292G00018
H	0.145091	4	718	2.56469	GO:0005774 Vacuolar membrane	OLEUR061SCF0417G02009 OLEUR061SCF2613G00039 OLEUR061SCF3522G00002 OLEUR061SCF3522G00028
H	0.148792	5	1028	2.23911	GO:0005975 Carbohydrate metabolic process	OLEUR061SCF0034G01018 OLEUR061SCF0057G01009 OLEUR061SCF0237G02006 OLEUR061SCF1747G00024 OLEUR061SCF3082G19002
H	0.157016	1	38	12.1148	GO:0060090 Molecular adaptor activity	OLEUR061SCF1899G01028
H	0.158787	1	39	11.8041	GO:0018106 Peptidyl-histidine phosphorylation	OLEUR061SCF1668G00027
H	0.158787	1	39	11.8041	GO:0004673 Protein histidine kinase activity	OLEUR061SCF1668G00027
H	0.165086	2	223	4.1288	GO:0010200 Response to chitin	OLEUR061SCF0247G05012 OLEUR061SCF1342G06001
H	0.167046	1	42	10.961	GO:0008272 Sulfate transport	OLEUR061SCF1668G00027
H	0.167046	1	42	10.961	GO:0016772 Transferase activity transferring phosphorus-containing groups	OLEUR061SCF1668G00027
H	0.16971	1	43	10.7061	GO:0010951 Negative regulation of endopeptidase activity	OLEUR061SCF8745G01028
H	0.170092	2	231	3.98581	GO:0009555 Pollen development	OLEUR061SCF0023G01006 OLEUR061SCF2272G05010
H	0.170092	1	44	10.4628	GO:0051260 Protein homooligomerization	OLEUR061SCF8152G03044
H	0.170092	1	44	10.4628	GO:0046916 Cellular transition metal ion homeostasis	OLEUR061SCF0024G00022
H	0.170453	1	45	10.2303	GO:0009693 Ethylene biosynthetic process	OLEUR061SCF8936G00020
H	0.170453	2	235	3.91797	GO:0009055 Electron transfer activity	OLEUR061SCF5218G00021 OLEUR061SCF8354G00019
H	0.170453	1	45	10.2303	GO:0046914 Transition metal ion binding	OLEUR061SCF0024G00022
H	0.172954	1	46	10.0079	GO:0005199 Structural constituent of cell wall	OLEUR061SCF0337G02013
H	0.17526	1	47	9.79493	GO:0080147 Root hair cell development	OLEUR061SCF0828G01031
H	0.17526	2	242	3.80464	GO:0050660 Flavin adenine dinucleotide binding	OLEUR061SCF5582G03010 OLEUR061SCF7481G00001
H	0.176734	1	48	9.59087	GO:0006825 Copper ion transport	OLEUR061SCF0024G00022
H	0.179425	3	512	2.69743	GO:0004553 Hydrolase activity hydrolyzing O-glycosyl compounds	OLEUR061SCF0237G02006 OLEUR061SCF1747G00024 OLEUR061SCF3082G19002
H	0.183759	1	51	9.0267	GO:0045431 Flavonol synthase activity	OLEUR061SCF0682G01023
H	0.183759	1	51	9.0267	GO:0000326 Protein storage vacuole	OLEUR061SCF0237G02006
H	0.189405	1	53	8.68607	GO:0042761 Very long-chain fatty acid biosynthetic process	OLEUR061SCF2272G05010
H	0.190367	1	55	8.37021	GO:0019752 Carboxylic acid metabolic process	OLEUR061SCF2292G00018
H	0.190367	3	537	2.57185	GO:0016746 Transferase activity transferring acyl groups	OLEUR061SCF2560G00003 OLEUR061SCF6859G00023 OLEUR061SCF9160G06016
H	0.190367	1	55	8.37021	GO:0015629 Actin cytoskeleton	OLEUR061SCF0156G04027
H	0.190367	1	54	8.52521	GO:0043424 Protein histidine kinase binding	OLEUR061SCF1668G00027
H	0.190367	1	54	8.52521	GO:0000155 Phosphorelay sensor kinase activity	OLEUR061SCF1668G00027
H	0.195721	1	57	8.07652	GO:0009986 Cell surface	OLEUR061SCF3143G03029
H	0.199534	1	59	7.80274	GO:0051555 Flavonol biosynthetic process	OLEUR061SCF0682G01023
H	0.199534	1	60	7.67269	GO:0010223 Secondary shoot formation	OLEUR061SCF2846G06018
H	0.199534	1	60	7.67269	GO:0042545 Cell wall modification	OLEUR061SCF7237G00005
H	0.199534	1	60	7.67269	GO:0030599 Pectinesterase activity	OLEUR061SCF7237G00005
H	0.199534	1	60	7.67269	GO:0045330 Aspartyl esterase activity	OLEUR061SCF7237G00005
